# Supplementary material for: Initiation of Antenatal Care Among Pregnant Women in Saudi Arabia: An Application of Andersen’s Behavioral Model Using a Cross-Sectional Study
Source: Healthcare (Basel). 2025 Sep 26;13(19):2449. doi: 10.3390/healthcare13192449 (PMC12523637; doi:10.3390/healthcare13192449)
Supplement: Supplementary file 1 [file healthcare-13-02449-s001.zip]

Archive with 1 entries (1 files):
- healthcare-3788175-supplementary.xlsx
