# Supplementary material for: Initiation of Antenatal Care Among Pregnant Women in Saudi Arabia: An Application of Andersen’s Behavioral Model Using a Cross-Sectional Study
Source: Healthcare (Basel). 2025 Sep 26;13(19):2449. doi: 10.3390/healthcare13192449 (PMC12523637; doi:10.3390/healthcare13192449)
Supplement: Supplementary file 1 [file healthcare-13-02449-s001.zip › healthcare-3788175-supplementary.xlsx]

## Sheet: Antenatal Study
Serial	Age_Group_Mother@	AGE@	MARRIAGEY@	HUSBANDAGE@	HCDISTANCEinKM@	Mother_Education_level@	Husban_Education@	Husband_Job@	mother_Job@	INCOME@	Parity@	Abortion	Gestional_DM	Pregnancy_Induced_HTN	Stiborth	Othercomplication	TVwatching@	doyouknownumberofANC@	HowmanyANCdoreicve@@	TimeoffirstANC@@	Where_did_You_get_ANC@	WhyugoforANC@	PHexamination	BP	Wt	bloodtest_HGB	vaccine	vit	h_education	Ultrasound_Test	Dr_not_tell_me	didnot_like_service	my_husband_notagree	iam_OK	Idont_Have_money	NO_US	No_Lab	No_consultant	Others	Age_Group_Father@	NMARRIAG_years@	Proximity@	Utilization@@	DISSATISFACTION	PersonallyAttributedFactos	ServicesAvailability
1	30 to 34	31	10	18	8	Below university degree	Below university degree	Not working	Housewife	Less than 5000SR	Multiparus	N0	No	Yes	No	No	Yes	Correct Answer	6	First	Nearby Healthcare Center	Periodic follow up visit	Yes	Yes	Yes	No	Yes	Yes	Yes	Yes	0	0	Husband Agree	I am OK	I have money	0	0	0	0	<20	8-11 years	>3 km	Good	No	Yes	No
2	25 to 29	28	4	29	10	Below university degree	Below university degree	Not working	Housewife	Less than 5000SR	Nuall or Primparius	N0	No	No	No	No	Yes	Correct Answer	5	First	Nearby Healthcare Center	Periodic follow up visit	Yes	Yes	Yes	Yes	Yes	Yes	Yes	Yes	0	0	Husband Agree	I am not OK	I have money	No Ultrasound	0	0	0	25-29	4-7 years	>3 km	Good	No	No	Yes
6	30 to 34	30	3	30	5	University or above	Below university degree	Not working	Housewife	Less than 5000SR	Nuall or Primparius	N0	No	No	No	No	Yes	Wrong answer	7	First	Private Hospital	Periodic follow up visit	Yes	Yes	Yes	Yes	Yes	Yes	Yes	Yes	Dr did not tell me	0	Husband Agree	I am not OK	I have money	0	0	No Consultant	0	30-34	4-7 years	>3 km	Good	Yes	No	Yes
16	25 to 29	26	2	27	2	University or above	Below university degree	Employed	Housewife	Less than 5000SR	Nuall or Primparius	N0	No	No	No	No	Yes	Wrong answer	9	First	Nearby Healthcare Center	Periodic follow up visit	Yes	Yes	Yes	Yes	Yes	Yes	Yes	Yes	Dr did not tell me	0	Husband Agree	I am not OK	I have money	0	0	0	0	25-29	3 years or less	=<3 km	Good	Yes	No	No
19	35 to 39	36	16	41	1	University or above	Below university degree	Employed	Housewife	Less than 5000SR	Multiparus	N0	No	No	No	No	Yes	Correct Answer	10	First	Nearby Healthcare Center	Periodic follow up visit	Yes	No	No	Yes	No	Yes	No	No	0	0	Husband Agree	I am not OK	I have money	No Ultrasound	0	0	0	>=40	12 years or more	=<3 km	Good	No	No	Yes
21	35 to 39	38	20	58	9	Below university degree	Below university degree	Not working	Housewife	Less than 5000SR	Multiparus	N0	No	No	No	No	Yes	Wrong answer	1	First	Nearby Healthcare Center	Periodic follow up visit	Yes	Yes	Yes	No	No	Yes	Yes	No	Dr did not tell me	0	Husband Agree	I am OK	I have money	0	0	0	0	>=40	12 years or more	>3 km	Low	Yes	Yes	No
22	35 to 39	35	17	60	1	Below university degree	Below university degree	Not working	Housewife	Less than 5000SR	Multiparus	N0	No	No	No	No	Yes	Wrong answer	1	First	Nearby Healthcare Center	Periodic follow up visit	Yes	Yes	Yes	No	Yes	Yes	Yes	No	0	0	Husband Agree	I am OK	I have money	0	0	0	0	>=40	12 years or more	=<3 km	Low	No	Yes	No
23	35 to 39	35	20	49	2	Below university degree	Below university degree	Not working	Housewife	Less than 5000SR	Multiparus	N0	No	No	No	No	Yes	Wrong answer	2	First	Nearby Healthcare Center	Periodic follow up visit	No	Yes	Yes	Yes	Yes	Yes	Yes	No	0	0	Husband Agree	I am OK	I have money	0	0	0	0	>=40	12 years or more	=<3 km	Low	No	Yes	No
26	Equal or More than 40	44	32	56	3	Below university degree	Below university degree	Employed	Housewife	Less than 5000SR	Multiparus	Yes	No	No	Yes	No	Yes	Wrong answer	5	First	Nearby Healthcare Center	Periodic follow up visit	Yes	Yes	Yes	Yes	No	Yes	Yes	Yes	Dr did not tell me	0	Husband Agree	I am not OK	I have money	No Ultrasound	0	0	0	>=40	12 years or more	>3 km	Good	Yes	No	Yes
45	20 to 24	22	2	27	7	University or above	University or above	Employed	Housewife	Less than 5000SR	Nuall or Primparius	N0	No	No	No	No	Yes	Wrong answer	2	First	Nearby Healthcare Center	Periodic follow up visit	Yes	No	No	No	No	No	No	No	0	0	Husband Agree	I am not OK	I have money	No Ultrasound	0	No Consultant	0	25-29	3 years or less	>3 km	Low	No	No	Yes
46	25 to 29	28	31	21	1	University or above	Below university degree	Employed	Housewife	Less than 5000SR	Nuall or Primparius	N0	No	No	No	No	Yes	Wrong answer	1	First	Nearby Healthcare Center	Swelling of hands/face	Yes	No	No	No	No	Yes	No	No	0	0	Husband Agree	I am OK	I have money	No Ultrasound	0	0	0	20-24	12 years or more	=<3 km	Low	No	Yes	Yes
49	30 to 34	34	8	36	20	Below university degree	Below university degree	Employed	Housewife	Less than 5000SR	Multiparus	N0	Yes	No	No	No	Yes	Wrong answer	1	Second or third	Governmental Hospital	Swelling of hands/face	Yes	No	Yes	Yes	Yes	Yes	No	No	0	0	Husband Agree	I am not OK	I have money	No Ultrasound	0	0	0	35-39	8-11 years	>3 km	Low	No	No	Yes
51	25 to 29	28	2	32	5	University or above	Below university degree	Employed	Housewife	Less than 5000SR	Multiparus	N0	No	No	No	No	Yes	Wrong answer	2	Second or third	Nearby Healthcare Center	Swelling of hands/face	Yes	Yes	Yes	Yes	No	Yes	Yes	No	0	0	Husband Agree	I am not OK	I have money	No Ultrasound	0	0	0	30-34	3 years or less	>3 km	Low	No	No	Yes
52	30 to 34	33	5	35	8	University or above	Below university degree	Employed	Housewife	Less than 5000SR	Multiparus	N0	No	No	No	No	Yes	Wrong answer	1	Second or third	Governmental Hospital	Swelling of hands/face	Yes	Yes	Yes	Yes	No	Yes	Yes	No	0	0	Husband Agree	I am OK	I have money	No Ultrasound	0	No Consultant	0	35-39	4-7 years	>3 km	Low	No	Yes	Yes
60	30 to 34	34	15	40	6	Below university degree	Below university degree	Employed	Housewife	Less than 5000SR	Multiparus	N0	Yes	No	No	No	Yes	Correct Answer	0	First	Nearby Healthcare Center	Periodic follow up visit	Yes	Yes	Yes	Yes	No	No	No	No	0	0	Husband Did Not Agree	I am not OK	I have money	0	0	0	0	>=40	12 years or more	>3 km	Low	No	Yes	No
61	30 to 34	34	5	27	2	University or above	University or above	Not working	Housewife	Less than 5000SR	Multiparus	N0	No	No	No	No	Yes	Wrong answer	5	First	Nearby Healthcare Center	Periodic follow up visit	Yes	Yes	Yes	Yes	Yes	Yes	Yes	Yes	0	0	Husband Agree	I am OK	I have money	0	0	0	0	25-29	4-7 years	=<3 km	Good	No	Yes	No
62	20 to 24	24	7	27	5	Below university degree	University or above	Employed	Housewife	Less than 5000SR	Multiparus	N0	No	No	No	No	Yes	Wrong answer	3	First	Nearby Healthcare Center	Periodic follow up visit	Yes	Yes	Yes	Yes	Yes	Yes	Yes	No	0	0	Husband Agree	I am OK	I have money	0	0	0	0	25-29	8-11 years	>3 km	Good	No	Yes	No
65	30 to 34	32	12	39	10	Below university degree	Below university degree	Employed	Housewife	Less than 5000SR	Nuall or Primparius	N0	No	No	No	No	Yes	Correct Answer	5	First	Nearby Healthcare Center	Periodic follow up visit	Yes	Yes	Yes	Yes	No	Yes	Yes	Yes	Dr did not tell me	0	Husband Agree	I am not OK	I have money	0	0	0	0	35-39	12 years or more	>3 km	Good	Yes	No	No
70	30 to 34	30	13	33	5	Below university degree	Below university degree	Not working	Housewife	Less than 5000SR	Multiparus	N0	No	No	Yes	No	Yes	Correct Answer	4	Second or third	Nearby Healthcare Center	Periodic follow up visit	No	Yes	Yes	Yes	No	No	No	No	Dr did not tell me	0	Husband Agree	I am not OK	I have money	0	0	0	0	30-34	12 years or more	>3 km	Good	Yes	No	No
71	25 to 29	28	10	35	2	University or above	Below university degree	Employed	Housewife	Less than 5000SR	Nuall or Primparius	N0	No	No	No	No	Yes	Wrong answer	4	First	Nearby Healthcare Center	Periodic follow up visit	No	Yes	Yes	Yes	No	Yes	Yes	No	Dr did not tell me	0	Husband Agree	I am not OK	I have money	0	0	0	0	35-39	8-11 years	=<3 km	Good	Yes	No	No
73	30 to 34	30	15	49	2	Below university degree	Below university degree	Employed	Housewife	Less than 5000SR	Multiparus	N0	No	No	No	No	Yes	Wrong answer	3	First	Nearby Healthcare Center	Periodic follow up visit	Yes	Yes	Yes	Yes	Yes	Yes	Yes	No	Dr did not tell me	0	Husband Agree	I am not OK	I have money	0	0	0	0	>=40	12 years or more	=<3 km	Good	Yes	No	No
74	20 to 24	23	2	24	1	Below university degree	Below university degree	Not working	Housewife	Less than 5000SR	Nuall or Primparius	N0	No	No	No	No	Yes	Correct Answer	5	First	Nearby Healthcare Center	Periodic follow up visit	Yes	Yes	Yes	Yes	Yes	Yes	Yes	No	Dr did not tell me	0	Husband Agree	I am not OK	I have money	0	0	0	0	20-24	3 years or less	=<3 km	Good	Yes	No	No
76	20 to 24	24	2	24	2	Below university degree	Below university degree	Employed	Housewife	Less than 5000SR	Nuall or Primparius	N0	No	No	No	No	Yes	Wrong answer	7	First	Governmental Hospital	Periodic follow up visit	Yes	Yes	Yes	Yes	Yes	Yes	Yes	No	Dr did not tell me	0	Husband Agree	I am not OK	I have money	0	0	0	0	20-24	3 years or less	=<3 km	Good	Yes	No	No
77	Less than 20	20	1	29	3	Below university degree	University or above	Not working	Housewife	Less than 5000SR	Nuall or Primparius	N0	No	No	No	No	Yes	Correct Answer	4	First	Nearby Healthcare Center	Periodic follow up visit	Yes	Yes	Yes	Yes	No	Yes	Yes	Yes	Dr did not tell me	0	Husband Agree	I am not OK	I have money	0	0	0	0	25-29	3 years or less	>3 km	Good	Yes	No	No
78	35 to 39	38	1	29	4	Below university degree	Below university degree	Employed	Housewife	Less than 5000SR	Nuall or Primparius	N0	No	No	No	No	Yes	Correct Answer	5	First	Nearby Healthcare Center	Periodic follow up visit	Yes	Yes	Yes	Yes	No	Yes	Yes	No	Dr did not tell me	0	Husband Agree	I am not OK	I have money	0	0	0	0	25-29	3 years or less	>3 km	Good	Yes	No	No
81	25 to 29	25	3	26	2	Below university degree	University or above	Not working	Housewife	Less than 5000SR	Nuall or Primparius	N0	No	No	No	No	Yes	Wrong answer	7	Second or third	Nearby Healthcare Center	Periodic follow up visit	Yes	No	Yes	Yes	No	Yes	Yes	No	Dr did not tell me	0	Husband Agree	I am not OK	I have money	0	0	0	0	25-29	4-7 years	=<3 km	Good	Yes	No	No
82	Less than 20	20	1	41	60	Below university degree	Below university degree	Employed	Housewife	Less than 5000SR	Nuall or Primparius	N0	No	No	Yes	No	Yes	Correct Answer	2	First	Nearby Healthcare Center	Periodic follow up visit	No	No	Yes	No	No	Yes	Yes	No	Dr did not tell me	0	Husband Agree	I am not OK	I have money	0	0	No Consultant	0	>=40	3 years or less	>3 km	Low	Yes	No	Yes
83	30 to 34	32	14	35	3	Below university degree	Below university degree	Not working	Housewife	Less than 5000SR	Multiparus	Yes	No	No	No	No	Yes	Correct Answer	4	First	Nearby Healthcare Center	Periodic follow up visit	No	No	No	No	No	Yes	No	No	0	0	Husband Agree	I am not OK	I have money	0	0	0	0	35-39	12 years or more	>3 km	Good	No	No	No
84	25 to 29	25	10	35	60	Below university degree	Below university degree	Not working	Housewife	Less than 5000SR	Multiparus	N0	No	No	No	No	Yes	Wrong answer	5	First	Governmental Hospital	Swelling of hands/face	No	No	No	Yes	No	Yes	No	Yes	0	0	Husband Agree	I am not OK	I have money	0	0	0	0	35-39	8-11 years	>3 km	Good	No	No	No
85	Less than 20	18	1	24	5	Below university degree	University or above	Not working	Housewife	Less than 5000SR	Nuall or Primparius	N0	No	No	No	No	Yes	Wrong answer	7	First	Nearby Healthcare Center	Periodic follow up visit	Yes	No	No	No	No	No	Yes	No	0	0	Husband Agree	I am not OK	I have money	0	No Labratory	0	0	20-24	3 years or less	>3 km	Good	No	No	Yes
86	Less than 20	19	3	20	1	Below university degree	Below university degree	Not working	Housewife	Less than 5000SR	Nuall or Primparius	N0	No	Yes	No	No	Yes	Correct Answer	4	First	Nearby Healthcare Center	Periodic follow up visit	Yes	Yes	Yes	Yes	Yes	Yes	Yes	No	0	0	Husband Agree	I am not OK	I have money	0	No Labratory	0	0	<20	4-7 years	=<3 km	Good	No	No	Yes
87	25 to 29	29	7	27	3	Below university degree	University or above	Employed	Housewife	Less than 5000SR	Nuall or Primparius	Yes	No	No	No	No	Yes	Wrong answer	4	First	Nearby Healthcare Center	Periodic follow up visit	Yes	Yes	Yes	Yes	Yes	Yes	Yes	No	0	0	Husband Agree	I am not OK	I have money	0	0	0	0	25-29	8-11 years	>3 km	Good	No	No	No
88	25 to 29	26	1	40	3	University or above	Below university degree	Employed	Employed	Less than 5000SR	Nuall or Primparius	N0	No	No	No	No	Yes	Correct Answer	3	First	Nearby Healthcare Center	Periodic follow up visit	No	Yes	Yes	Yes	No	Yes	No	Yes	Dr did not tell me	0	Husband Agree	I am not OK	I have money	0	0	No Consultant	0	>=40	3 years or less	>3 km	Good	Yes	No	Yes
91	30 to 34	30	10	34	4	Below university degree	Below university degree	Employed	Employed	Less than 5000SR	Multiparus	Yes	Yes	Yes	Yes	No	Yes	Correct Answer	4	First	Nearby Healthcare Center	Periodic follow up visit	Yes	No	No	No	No	No	Yes	No	Dr did not tell me	0	Husband Agree	I am not OK	I have money	0	0	0	0	30-34	8-11 years	>3 km	Good	Yes	No	No
95	30 to 34	30	7	37	8	Below university degree	Below university degree	Not working	Housewife	Less than 5000SR	Multiparus	N0	No	No	Yes	Yes	Yes	Correct Answer	4	First	Nearby Healthcare Center	Periodic follow up visit	No	Yes	Yes	No	No	No	No	No	0	0	Husband Agree	I am not OK	I have money	0	0	No Consultant	0	35-39	8-11 years	>3 km	Good	No	No	Yes
101	20 to 24	21	1	24	13	Below university degree	Below university degree	Not working	Housewife	Less than 5000SR	Nuall or Primparius	N0	No	No	No	Yes	Yes	Wrong answer	3	Second or third	Private Hospital	Swelling of hands/face	Yes	Yes	Yes	Yes	No	Yes	Yes	No	0	0	Husband Agree	I am OK	I have money	0	0	0	0	20-24	3 years or less	>3 km	Good	No	Yes	No
106	Less than 20	17	1	30	13	Below university degree	University or above	Not working	Housewife	Less than 5000SR	Nuall or Primparius	N0	No	No	No	No	Yes	Correct Answer	4	First	Nearby Healthcare Center	Periodic follow up visit	Yes	Yes	Yes	Yes	Yes	Yes	Yes	No	0	0	Husband Agree	I am OK	I have money	0	0	0	0	30-34	3 years or less	>3 km	Good	No	Yes	No
107	25 to 29	25	9	31	53	Below university degree	Below university degree	Not working	Housewife	Less than 5000SR	Multiparus	Yes	No	No	No	No	Yes	Wrong answer	6	First	Nearby Healthcare Center	Periodic follow up visit	Yes	No	Yes	Yes	No	Yes	Yes	No	0	0	Husband Agree	I am not OK	I do not have mony	0	0	0	0	30-34	8-11 years	>3 km	Good	No	Yes	No
108	30 to 34	30	13	35	23	Below university degree	Below university degree	Not working	Housewife	Less than 5000SR	Multiparus	Yes	No	No	No	No	Yes	Correct Answer	5	First	Nearby Healthcare Center	Periodic follow up visit	Yes	Yes	Yes	Yes	Yes	Yes	Yes	No	0	0	Husband Agree	I am OK	I have money	0	0	0	0	35-39	12 years or more	>3 km	Good	No	Yes	No
109	25 to 29	29	16	46	34	Below university degree	Below university degree	Not working	Housewife	Less than 5000SR	Multiparus	N0	No	No	No	No	Yes	Correct Answer	4	First	Nearby Healthcare Center	Periodic follow up visit	No	Yes	Yes	No	No	No	Yes	No	0	0	Husband Agree	I am OK	I have money	0	0	0	0	>=40	12 years or more	>3 km	Good	No	Yes	No
111	30 to 34	31	9	40	3	Below university degree	Below university degree	Not working	Housewife	Less than 5000SR	Multiparus	N0	No	No	No	No	Yes	Correct Answer	1	Second or third	Nearby Healthcare Center	Periodic follow up visit	Yes	No	Yes	No	No	Yes	Yes	No	0	0	Husband Agree	I am OK	I have money	0	0	0	0	>=40	8-11 years	>3 km	Low	No	Yes	No
112	25 to 29	27	15	37	3	Below university degree	Below university degree	Not working	Housewife	Less than 5000SR	Multiparus	Yes	No	No	Yes	No	Yes	Wrong answer	0	Second or third	Nearby Healthcare Center	Periodic follow up visit	Yes	Yes	Yes	Yes	Yes	Yes	Yes	Yes	0	0	Husband Agree	I am not OK	I have money	0	0	0	Other reasons	35-39	12 years or more	>3 km	Low	No	No	No
115	20 to 24	24	2	40	31	University or above	Below university degree	Employed	Housewife	Less than 5000SR	Multiparus	Yes	No	No	No	No	Yes	Wrong answer	7	First	Private Hospital	Periodic follow up visit	Yes	No	No	No	No	Yes	Yes	No	0	0	Husband Agree	I am OK	I have money	0	0	0	0	>=40	3 years or less	>3 km	Good	No	Yes	No
116	30 to 34	32	11	35	2	University or above	Below university degree	Not working	Housewife	Less than 5000SR	Multiparus	Yes	Yes	No	No	No	Yes	Wrong answer	1	Second or third	Nearby Healthcare Center	Periodic follow up visit	No	No	No	Yes	No	No	Yes	No	0	0	Husband Agree	I am OK	I have money	0	0	0	0	35-39	8-11 years	=<3 km	Low	No	Yes	No
118	30 to 34	32	7	60	2	Below university degree	Below university degree	Employed	Housewife	Less than 5000SR	Multiparus	N0	No	No	No	No	Yes	Correct Answer	4	First	Nearby Healthcare Center	Periodic follow up visit	Yes	Yes	Yes	Yes	No	Yes	Yes	No	0	0	Husband Agree	I am not OK	I have money	No Ultrasound	0	0	0	>=40	8-11 years	=<3 km	Good	No	No	Yes
121	Equal or More than 40	42	24	53	4	Below university degree	Below university degree	Not working	Employed	Less than 5000SR	Multiparus	Yes	No	Yes	No	No	Yes	Correct Answer	4	First	Nearby Healthcare Center	Periodic follow up visit	Yes	Yes	Yes	Yes	Yes	Yes	Yes	No	0	0	Husband Agree	I am OK	I have money	0	0	0	0	>=40	12 years or more	>3 km	Good	No	Yes	No
136	Less than 20	20	2	22	5	Below university degree	Below university degree	Not working	Housewife	Less than 5000SR	Nuall or Primparius	N0	No	No	No		Yes	Correct Answer	0	Second or third	Private Hospital	Periodic follow up visit	Yes	Yes	Yes	Yes	Yes	Yes	Yes	Yes	0	0	Husband Agree	I am OK	I have money	0	0	0	0	20-24	3 years or less	>3 km	Low	No	Yes	No
144	25 to 29	28	8	29	1	Below university degree	Below university degree	Not working	Housewife	Less than 5000SR	Multiparus	N0	No	No	No	No	Yes	Wrong answer	8	First	Nearby Healthcare Center	Periodic follow up visit	No	Yes	Yes	Yes	No	Yes	Yes	Yes	Dr did not tell me	0	Husband Agree	I am not OK	I have money	0	0	0	0	25-29	8-11 years	=<3 km	Good	Yes	No	No
147	20 to 24	22	2	26	3	Below university degree	Below university degree	Not working	Housewife	Less than 5000SR	Nuall or Primparius	N0	No	No	No	No	Yes	Wrong answer	7	First	Nearby Healthcare Center	Periodic follow up visit	Yes	Yes	Yes	Yes	Yes	Yes	Yes	No	Dr did not tell me	0	Husband Agree	I am not OK	I have money	0	0	0	0	25-29	3 years or less	>3 km	Good	Yes	No	No
149	30 to 34	32	9	36	3	Below university degree	Below university degree	Not working	Housewife	Less than 5000SR	Multiparus	N0	No	No	No	No	Yes	Wrong answer	7	First	Nearby Healthcare Center	Periodic follow up visit	Yes	Yes	Yes	Yes	Yes	Yes	Yes	No	Dr did not tell me	0	Husband Agree	I am not OK	I have money	0	0	0	0	35-39	8-11 years	>3 km	Good	Yes	No	No
151	35 to 39	38	20	40	2	Below university degree	Below university degree	Not working	Housewife	Less than 5000SR	Multiparus	N0	No	No	No	No	Yes	Wrong answer	7	First	Nearby Healthcare Center	Periodic follow up visit	No	No	Yes	Yes	No	No	Yes	No	Dr did not tell me	0	Husband Agree	I am not OK	I have money	0	0	0	0	>=40	12 years or more	=<3 km	Good	Yes	No	No
152	Less than 20	20	2	21	3	Below university degree	Below university degree	Not working	Housewife	Less than 5000SR	Nuall or Primparius	N0	No	No	No	No	Yes	Wrong answer	7	First	Nearby Healthcare Center	Periodic follow up visit	Yes	Yes	Yes	Yes	Yes	Yes	Yes	No	Dr did not tell me	0	Husband Agree	I am not OK	I have money	0	0	0	0	20-24	3 years or less	>3 km	Good	Yes	No	No
154	Less than 20	20	12	65	8	Below university degree	Below university degree	Not working	Housewife	Less than 5000SR	Multiparus	N0	No	No	No	No	Yes	Wrong answer	8	First	Nearby Healthcare Center	Periodic follow up visit	No	No	No	No	No	No	Yes	Yes	Dr did not tell me	0	Husband Agree	I am not OK	I have money	0	0	0	0	>=40	12 years or more	>3 km	Good	Yes	No	No
158	25 to 29	29	2	35	3	University or above	Below university degree	Not working	Employed	Less than 5000SR	Nuall or Primparius	N0	No	No	No	No	Yes	Wrong answer	0	First	Nearby Healthcare Center	Swelling of hands/face	No	No	Yes	Yes	No	No	No	Yes	0	0	Husband Agree	I am OK	I have money	0	0	0	0	35-39	3 years or less	>3 km	Low	No	Yes	No
162	25 to 29	25	5	35	5	University or above	Below university degree	Employed	Housewife	Less than 5000SR	Multiparus	Yes	No	No	No	No	No	Correct Answer	8	First	Private Hospital	Periodic follow up visit	Yes	Yes	No	No	No	No	No	No	0	0	Husband Agree	I am not OK	I have money	No Ultrasound	0	0	0	35-39	4-7 years	>3 km	Good	No	No	Yes
171	25 to 29	29	4	34	3	University or above	Below university degree	Employed	Employed	Less than 5000SR	Nuall or Primparius	N0	No	No	No	No	Yes	Wrong answer	7	First	Nearby Healthcare Center	Periodic follow up visit	Yes	Yes	Yes	Yes	Yes	No	No	No	0	0	Husband Agree	I am OK	I have money	0	0	0	0	30-34	4-7 years	>3 km	Good	No	Yes	No
176	25 to 29	26	2	33	2	Below university degree	Below university degree	Employed	Employed	Less than 5000SR	Nuall or Primparius	N0	No	No	No	No	Yes	Correct Answer	6	First	Nearby Healthcare Center	Periodic follow up visit	Yes	Yes	Yes	Yes	Yes	Yes	Yes	Yes	0	0	Husband Agree	I am OK	I have money	0	0	0	0	30-34	3 years or less	=<3 km	Good	No	Yes	No
178	35 to 39	36	4	35	2	Below university degree	Below university degree	Employed	Employed	Less than 5000SR	Multiparus	N0	No	No	No	No	Yes	Wrong answer	7	First	Nearby Healthcare Center	Periodic follow up visit	Yes	Yes	Yes	Yes	No	Yes	Yes	No	0	0	Husband Agree	I am OK	I have money	0	0	0	0	35-39	4-7 years	=<3 km	Good	No	Yes	No
187	20 to 24	24	6	24	2	Below university degree	Below university degree	Not working	Employed	Less than 5000SR	Nuall or Primparius	N0	No	No	No	No	Yes	Correct Answer	5	First	Nearby Healthcare Center	Periodic follow up visit	No	Yes	Yes	Yes	No	Yes	Yes	No	0	0	Husband Agree	I am OK	I have money	0	0	0	0	20-24	4-7 years	=<3 km	Good	No	Yes	No
188	Less than 20	19	4	26	10	Below university degree	Below university degree	Not working	Housewife	Less than 5000SR	Nuall or Primparius	Yes	No	No	No	Yes	Yes	Correct Answer	2	Second or third	Nearby Healthcare Center	Periodic follow up visit	No	Yes	No	Yes	No	No	No	No	0	0	Husband Agree	I am OK	I have money	0	0	0	0	25-29	4-7 years	>3 km	Low	No	Yes	No
202	35 to 39	36	10	42	2	University or above	Below university degree	Employed	Housewife	Less than 5000SR	Multiparus	N0	No	No	No	No	Yes	Wrong answer	2	Second or third	Nearby Healthcare Center	Periodic follow up visit	Yes	Yes	Yes	Yes	Yes	Yes	Yes	Yes	0	0	Husband Agree	I am OK	I have money	No Ultrasound	No Labratory	0	0	>=40	8-11 years	=<3 km	Low	No	Yes	Yes
211	25 to 29	29	7	72	1	Below university degree	Below university degree	Not working	Housewife	Less than 5000SR	Multiparus	N0	No	No	No	No	Yes	Wrong answer	6	Second or third	Nearby Healthcare Center	Periodic follow up visit	No	No	Yes	Yes	No	No	No	No	0	0	Husband Agree	I am OK	I have money	0	0	0	0	>=40	8-11 years	=<3 km	Good	No	Yes	No
212	25 to 29	28	3	35	1	Below university degree	Below university degree	Not working	Housewife	Less than 5000SR	Nuall or Primparius	Yes	Yes	No	No	No	Yes	Wrong answer	5	First	Nearby Healthcare Center	Periodic follow up visit	Yes	Yes	Yes	Yes	Yes	Yes	Yes	No	0	0	Husband Agree	I am OK	I have money	0	0	0	0	35-39	4-7 years	=<3 km	Good	No	Yes	No
213	25 to 29	28	9	30	2	Below university degree	University or above	Employed	Housewife	Less than 5000SR	Multiparus	N0	No	No	No	No	Yes	Wrong answer	7	First	Nearby Healthcare Center	Periodic follow up visit	Yes	Yes	Yes	Yes	No	Yes	Yes	Yes	0	0	Husband Did Not Agree	I am not OK	I have money	0	0	0	0	30-34	8-11 years	=<3 km	Good	No	Yes	No
215	35 to 39	35	6	37	9	Below university degree	Below university degree	Employed	Housewife	Less than 5000SR	Multiparus	N0	No	No	No	No	Yes	Correct Answer	3	Second or third	Nearby Healthcare Center	Swelling of hands/face	Yes	Yes	Yes	Yes	Yes	Yes	Yes	No	Dr did not tell me	0	Husband Agree	I am OK	I have money	No Ultrasound	0	No Consultant	0	35-39	4-7 years	>3 km	Good	Yes	Yes	Yes
216	25 to 29	29	2	32	11	Below university degree	Below university degree	Employed	Employed	Less than 5000SR	Nuall or Primparius	N0	No	No	No	No	Yes	Correct Answer	1	Second or third	Nearby Healthcare Center	Others	Yes	Yes	Yes	Yes	No	No	Yes	Yes	0	0	Husband Agree	I am not OK	I have money	No Ultrasound	0	0	0	30-34	3 years or less	>3 km	Low	No	No	Yes
230	25 to 29	27	3	27	4	University or above	University or above	Employed	Housewife	Less than 5000SR	Nuall or Primparius	N0	No	No	No	No	Yes	Correct Answer	4	Second or third	Nearby Healthcare Center	Others	Yes	Yes	Yes	Yes	Yes	Yes	Yes	No	0	0	Husband Agree	I am not OK	I have money	No Ultrasound	0	0	0	25-29	4-7 years	>3 km	Good	No	No	Yes
236	35 to 39	37	10	40	3	Below university degree	Below university degree	Employed	Housewife	Less than 5000SR	Multiparus	N0	No	No	No	No	Yes	Wrong answer	5	First	Nearby Healthcare Center	Periodic follow up visit	No	No	No	Yes	No	Yes	No	No	0	0	Husband Did Not Agree	I am not OK	I have money	0	0	0	0	>=40	8-11 years	>3 km	Good	No	Yes	No
246	30 to 34	33	10	37	1	Below university degree	Below university degree	Employed	Housewife	Less than 5000SR	Multiparus	N0	No	No	No	No	No	Wrong answer	3	First	Nearby Healthcare Center	Periodic follow up visit	Yes	Yes	No	No	No	No	No	Yes	0	0	Husband Agree	I am not OK	I have money	No Ultrasound	0	0	0	35-39	8-11 years	=<3 km	Good	No	No	Yes
248	35 to 39	35	8	37	1	University or above	University or above	Employed	Housewife	Less than 5000SR	Multiparus	N0	No	No	No	No	Yes	Correct Answer	4	First	Nearby Healthcare Center	Others	Yes	Yes	Yes	Yes	Yes	Yes	Yes	No	0	0	Husband Agree	I am not OK	I have money	No Ultrasound	0	0	0	35-39	8-11 years	=<3 km	Good	No	No	Yes
265	Less than 20	20	2	25	1	Below university degree	Below university degree	Employed	Housewife	Less than 5000SR	Nuall or Primparius	N0	No	No	No	No	Yes	Wrong answer	6	First	Nearby Healthcare Center	Periodic follow up visit	Yes	Yes	Yes	Yes	Yes	Yes	Yes	Yes	0	0	Husband Agree	I am not OK	I have money	No Ultrasound	0	0	0	25-29	3 years or less	=<3 km	Good	No	No	Yes
274	Equal or More than 40	40	8	35	6	Below university degree	Below university degree	Employed	Housewife	Less than 5000SR	Multiparus	N0	No	Yes	No	No	Yes	Correct Answer	15	First	Private Hospital	Periodic follow up visit	Yes	Yes	Yes	Yes	Yes	Yes	Yes	No	0	0	Husband Agree	I am not OK	I have money	No Ultrasound	0	0	0	35-39	8-11 years	>3 km	Good	No	No	Yes
276	35 to 39	36	5	38	15	University or above	University or above	Employed	Employed	Less than 5000SR	Multiparus	N0	No	No	No	No	Yes	Correct Answer	4	First	Nearby Healthcare Center	Periodic follow up visit	Yes	Yes	Yes	Yes	Yes	Yes	Yes	No	0	0	Husband Agree	I am not OK	I have money	No Ultrasound	No Labratory	0	0	35-39	4-7 years	>3 km	Good	No	No	Yes
282	20 to 24	22	3	24	1	University or above	Below university degree	Employed	Housewife	Less than 5000SR	Nuall or Primparius	N0	No	No	No	No	Yes	Wrong answer	3	First	Nearby Healthcare Center	Swelling of hands/face	Yes	Yes	Yes	Yes	Yes	Yes	Yes	Yes	0	0	Husband Agree	I am not OK	I have money	No Ultrasound	0	0	0	20-24	4-7 years	=<3 km	Good	No	No	Yes
299	20 to 24	22	1	26	1	University or above	University or above	Employed	Housewife	Less than 5000SR	Nuall or Primparius	N0	No	No	No	No	Yes	Correct Answer	3	First	Nearby Healthcare Center	Periodic follow up visit	Yes	Yes	Yes	Yes	No	Yes	Yes	Yes	0	0	Husband Agree	I am not OK	I have money	No Ultrasound	0	0	0	25-29	3 years or less	=<3 km	Good	No	No	Yes
301	35 to 39	37	12	40	17	Below university degree	Below university degree	Employed	Housewife	Less than 5000SR	Multiparus	N0	No	No	No	No	Yes	Wrong answer	0	Second or third	Nearby Healthcare Center	Periodic follow up visit	No	Yes	Yes	Yes	No	No	Yes	No	0	0	Husband Agree	I am OK	I have money	0	0	0	0	>=40	12 years or more	>3 km	Low	No	Yes	No
303	25 to 29	25	1	26	15	University or above	University or above	Employed	Housewife	Less than 5000SR	Nuall or Primparius	N0	No	No	No	No	Yes	Correct Answer	1	First	Nearby Healthcare Center	Others	Yes	Yes	Yes	Yes	No	Yes	Yes	Yes	0	0	Husband Agree	I am not OK	I have money	No Ultrasound	No Labratory	No Consultant	0	25-29	3 years or less	>3 km	Low	No	No	Yes
314	20 to 24	24	5	27	1	Below university degree	Below university degree	Employed	Housewife	Less than 5000SR	Nuall or Primparius	N0	No	No	No	No	Yes	Correct Answer	2	Second or third	Nearby Healthcare Center	Others	Yes	Yes	Yes	Yes	Yes	Yes	Yes	No	0	0	Husband Agree	I am not OK	I have money	No Ultrasound	0	0	0	25-29	4-7 years	=<3 km	Low	No	No	Yes
315	Less than 20	20	2	25	1	Below university degree	Below university degree	Employed	Housewife	Less than 5000SR	Nuall or Primparius	N0	No	No	No	No	Yes	Correct Answer	2	Second or third	Nearby Healthcare Center	Swelling of hands/face	No	No	No	Yes	No	No	No	No	0	0	Husband Agree	I am not OK	I have money	No Ultrasound	0	0	0	25-29	3 years or less	=<3 km	Low	No	No	Yes
320	25 to 29	27	13	34	2	Below university degree	University or above	Employed	Housewife	Less than 5000SR	Multiparus	N0	No	No	No	No	Yes	Correct Answer	1	Second or third	Private Hospital	Periodic follow up visit	Yes	No	No	No	No	No	No	No	0	0	Husband Agree	I am not OK	I have money	No Ultrasound	0	0	0	30-34	12 years or more	=<3 km	Low	No	No	Yes
331	25 to 29	28	1	31	10	University or above	Below university degree	Employed	Employed	Less than 5000SR	Nuall or Primparius	N0	No	No	No	No	Yes	Wrong answer	0	First	Nearby Healthcare Center	Periodic follow up visit	No	Yes	Yes	Yes	Yes	Yes	Yes	No	0	0	Husband Agree	I am not OK	I have money	0	0	0	0	30-34	3 years or less	>3 km	Low	No	No	No
344	20 to 24	23	1	24	1	University or above	University or above	Employed	Housewife	Less than 5000SR	Nuall or Primparius	N0	No	No	No	No	No	Wrong answer	4	First	Nearby Healthcare Center	Periodic follow up visit	Yes	Yes	Yes	Yes	Yes	Yes	Yes	Yes	0	0	Husband Agree	I am OK	I have money	0	0	0	0	20-24	3 years or less	=<3 km	Good	No	Yes	No
5	20 to 24	22	4	25	20	University or above	University or above	Employed	Housewife	Family income	Nuall or Primparius	N0	No	No	No	No	Yes	Wrong answer	6	First	Private Hospital	Periodic follow up visit	Yes	Yes	Yes	Yes	Yes	Yes	Yes	No	Dr did not tell me	0	Husband Agree	I am not OK	I have money	0	0	0	0	25-29	4-7 years	>3 km	Good	Yes	No	No
8	Less than 20	20	9	37	1	Below university degree	University or above	Employed	Housewife	Family income	Multiparus	Yes	No	No	No	No	Yes	Correct Answer	3	First	Nearby Healthcare Center	Periodic follow up visit	Yes	Yes	Yes	No	Yes	Yes	Yes	Yes	0	She Did Not like Services	Husband Agree	I am not OK	I have money	0	0	0	0	35-39	8-11 years	=<3 km	Good	Yes	No	No
9	20 to 24	24	3	29	6	University or above	Below university degree	Employed	Housewife	Family income	Nuall or Primparius	N0	No	No	No	No	Yes	Correct Answer	8	First	Private Hospital	Periodic follow up visit	Yes	Yes	Yes	Yes	No	Yes	Yes	Yes	0	0	Husband Agree	I am OK	I have money	0	0	0	0	25-29	4-7 years	>3 km	Good	No	Yes	No
10	30 to 34	33	5	33	3	University or above	University or above	Employed	Employed	Family income	Nuall or Primparius	N0	No	No	No	No	Yes	Wrong answer	8	First	Nearby Healthcare Center	Periodic follow up visit	Yes	Yes	Yes	Yes	Yes	Yes	Yes	Yes	0	0	Husband Agree	I am not OK	I have money	No Ultrasound	0	No Consultant	0	30-34	4-7 years	>3 km	Good	No	No	Yes
12	30 to 34	32	5	33	1	University or above	University or above	Employed	Employed	Family income	Nuall or Primparius	N0	No	No	No	No	Yes	Wrong answer	7	First	Nearby Healthcare Center	Periodic follow up visit	Yes	Yes	Yes	Yes	Yes	Yes	Yes	No	0	0	Husband Agree	I am not OK	I have money	No Ultrasound	0	0	0	30-34	4-7 years	=<3 km	Good	No	No	Yes
13	25 to 29	29	3	35	1	Below university degree	University or above	Employed	Housewife	Family income	Multiparus	N0	No	No	No	No	Yes	Correct Answer	6	Second or third	Private Hospital	Periodic follow up visit	Yes	Yes	Yes	No	No	Yes	Yes	No	0	0	Husband Agree	I am OK	I have money	0	0	0	0	35-39	4-7 years	=<3 km	Good	No	Yes	No
17	25 to 29	29	2	30	2	University or above	Below university degree	Employed	Employed	Family income	Nuall or Primparius	Yes	No	No	No	No	Yes	Wrong answer	5	First	Private Hospital	Periodic follow up visit	Yes	Yes	Yes	Yes	No	No	No	No	Dr did not tell me	0	Husband Agree	I am not OK	I have money	0	0	0	0	30-34	3 years or less	=<3 km	Good	Yes	No	No
24	25 to 29	27	10	36	1	University or above	Below university degree	Employed	Housewife	Family income	Multiparus	N0	No	No	No	No	Yes	Wrong answer	4	First	Nearby Healthcare Center	Periodic follow up visit	Yes	Yes	Yes	Yes	Yes	Yes	Yes	No	0	0	Husband Agree	I am OK	I have money	0	0	0	0	35-39	8-11 years	=<3 km	Good	No	Yes	No
25	Equal or More than 40	42	15	43	2	University or above	University or above	Employed	Housewife	Family income	Multiparus	Yes	No	No	No	No	Yes	Wrong answer	5	First	Nearby Healthcare Center	Periodic follow up visit	No	Yes	Yes	Yes	No	Yes	Yes	No	0	0	Husband Agree	I am not OK	I have money	0	0	0	0	>=40	12 years or more	=<3 km	Good	No	No	No
28	30 to 34	31	7	34	1	University or above	Below university degree	Employed	Employed	Family income	Multiparus	N0	No	Yes	No	No	Yes	Wrong answer	6	First	Nearby Healthcare Center	Periodic follow up visit	Yes	Yes	Yes	Yes	Yes	Yes	Yes	Yes	Dr did not tell me	0	Husband Agree	I am not OK	I have money	0	0	0	0	30-34	8-11 years	=<3 km	Good	Yes	No	No
29	25 to 29	28	8	32	6	University or above	University or above	Employed	Housewife	Family income	Multiparus	N0	No	No	No	No	Yes	Correct Answer	3	First	Nearby Healthcare Center	Periodic follow up visit	Yes	Yes	Yes	Yes	No	Yes	Yes	No	Dr did not tell me	0	Husband Agree	I am OK	I have money	0	0	0	0	30-34	8-11 years	>3 km	Good	Yes	Yes	No
30	Less than 20	20	5	30	2	Below university degree	University or above	Employed	Housewife	Family income	Multiparus	Yes	No	No	No	No	Yes	Wrong answer	7	First	Nearby Healthcare Center	Periodic follow up visit	No	No	No	No	No	Yes	No	No	0	0	Husband Agree	I am not OK	I have money	0	0	0	0	30-34	4-7 years	=<3 km	Good	No	No	No
32	30 to 34	31	2	31	5	University or above	Below university degree	Employed	Employed	Family income	Nuall or Primparius	N0	No	No	No	No	Yes	Wrong answer	5	First	Nearby Healthcare Center	Periodic follow up visit	Yes	Yes	Yes	Yes	Yes	Yes	Yes	Yes	Dr did not tell me	0	Husband Agree	I am not OK	I have money	0	0	0	0	30-34	3 years or less	>3 km	Good	Yes	No	No
35	30 to 34	33	12	36	1	University or above	Below university degree	Employed	Employed	Family income	Multiparus	Yes	No	Yes	Yes	No	Yes	Correct Answer	5	First	Nearby Healthcare Center	Periodic follow up visit	Yes	Yes	Yes	Yes	No	Yes	Yes	Yes	Dr did not tell me	0	Husband Agree	I am not OK	I have money	0	0	0	0	35-39	12 years or more	=<3 km	Good	Yes	No	No
36	30 to 34	30	1	33	5	University or above	University or above	Employed	Housewife	Family income	Nuall or Primparius	N0	No	No	No	No	Yes	Correct Answer	5	First	Nearby Healthcare Center	Periodic follow up visit	Yes	Yes	Yes	Yes	No	Yes	Yes	No	Dr did not tell me	0	Husband Agree	I am not OK	I have money	0	0	0	0	30-34	3 years or less	>3 km	Good	Yes	No	No
37	35 to 39	35	6	38	8	University or above	Below university degree	Employed	Housewife	Family income	Multiparus	N0	No	No	No	No	Yes	Correct Answer	2	Second or third	Governmental Hospital	Others	Yes	Yes	Yes	Yes	Yes	Yes	Yes	Yes	Dr did not tell me	0	Husband Agree	I am not OK	I have money	No Ultrasound	0	No Consultant	0	35-39	4-7 years	>3 km	Low	Yes	No	Yes
39	20 to 24	24	6	25	6	Below university degree	Below university degree	Employed	Housewife	Family income	Multiparus	N0	No	No	No	No	Yes	Correct Answer	1	Second or third	Nearby Healthcare Center	Periodic follow up visit	Yes	Yes	Yes	Yes	Yes	Yes	Yes	No	0	0	Husband Agree	I am OK	I have money	No Ultrasound	0	0	0	25-29	4-7 years	>3 km	Low	No	Yes	Yes
40	35 to 39	35	15	37	3	University or above	Below university degree	Employed	Housewife	Family income	Multiparus	N0	No	No	No	No	Yes	Wrong answer	7	First	Nearby Healthcare Center	Periodic follow up visit	Yes	Yes	Yes	Yes	Yes	Yes	Yes	No	0	0	Husband Agree	I am not OK	I have money	No Ultrasound	0	0	0	35-39	12 years or more	>3 km	Good	No	No	Yes
41	35 to 39	38	8	40	4	University or above	Below university degree	Employed	Employed	Family income	Multiparus	N0	No	No	No	No	Yes	Wrong answer	3	First	Governmental Hospital	Periodic follow up visit	Yes	Yes	Yes	No	Yes	Yes	Yes	No	0	0	Husband Agree	I am not OK	I have money	No Ultrasound	No Labratory	0	0	>=40	8-11 years	>3 km	Good	No	No	Yes
44	30 to 34	33	10	21	7	University or above	Below university degree	Employed	Housewife	Family income	Multiparus	Yes	No	No	Yes	No	Yes	Wrong answer	4	First	Governmental Hospital	Periodic follow up visit	Yes	Yes	Yes	Yes	No	Yes	Yes	No	0	0	Husband Agree	I am not OK	I have money	No Ultrasound	0	No Consultant	0	20-24	8-11 years	>3 km	Good	No	No	Yes
47	30 to 34	33	2	34	7	Below university degree	Below university degree	Employed	Employed	Family income	Multiparus	N0	No	No	No	No	Yes	Wrong answer	2	Second or third	Governmental Hospital	Others	No	Yes	Yes	Yes	Yes	Yes	Yes	No	0	0	Husband Agree	I am OK	I have money	No Ultrasound	0	0	0	30-34	3 years or less	>3 km	Low	No	Yes	Yes
48	30 to 34	30	6	38	7	University or above	University or above	Employed	Housewife	Family income	Multiparus	N0	No	No	No	No	Yes	Wrong answer	3	Second or third	Governmental Hospital	Periodic follow up visit	Yes	Yes	Yes	Yes	Yes	Yes	Yes	No	0	0	Husband Agree	I am OK	I have money	No Ultrasound	0	0	0	35-39	4-7 years	>3 km	Good	No	Yes	Yes
50	20 to 24	22	2	26	5	University or above	Below university degree	Employed	Housewife	Family income	Nuall or Primparius	N0	No	No	No	No	Yes	Wrong answer	1	First	Private Hospital	Swelling of hands/face	No	Yes	Yes	No	No	Yes	Yes	No	0	0	Husband Agree	I am not OK	I have money	No Ultrasound	0	0	0	25-29	3 years or less	>3 km	Low	No	No	Yes
53	35 to 39	35	14	40	2	Below university degree	University or above	Employed	Housewife	Family income	Multiparus	N0	No	No	No	No	Yes	Correct Answer	2	First	Nearby Healthcare Center	Periodic follow up visit	Yes	Yes	Yes	Yes	Yes	Yes	Yes	No	0	0	Husband Agree	I am not OK	I have money	0	0	0	0	>=40	12 years or more	=<3 km	Low	No	No	No
54	30 to 34	32	10	38	10	Below university degree	Below university degree	Employed	Employed	Family income	Multiparus	N0	Yes	No	No	No	Yes	Wrong answer	6	Second or third	Governmental Hospital	Periodic follow up visit	Yes	Yes	Yes	Yes	No	Yes	Yes	No	Dr did not tell me	0	Husband Agree	I am OK	I have money	0	0	0	0	35-39	8-11 years	>3 km	Good	Yes	Yes	No
55	25 to 29	29	8	37	2	University or above	University or above	Employed	Housewife	Family income	Multiparus	N0	No	No	No	No	Yes	Wrong answer	4	First	Nearby Healthcare Center	Periodic follow up visit	Yes	Yes	Yes	Yes	Yes	Yes	Yes	No	0	0	Husband Agree	I am not OK	I have money	0	0	0	0	35-39	8-11 years	=<3 km	Good	No	No	No
56	30 to 34	32	5	36	3	University or above	University or above	Employed	Employed	Family income	Multiparus	N0	No	No	No	No	Yes	Correct Answer	4	First	Nearby Healthcare Center	Periodic follow up visit	Yes	Yes	Yes	Yes	No	Yes	No	No	0	0	Husband Agree	I am not OK	I have money	0	0	0	0	35-39	4-7 years	>3 km	Good	No	No	No
57	30 to 34	34	1	37	2	University or above	University or above	Employed	Employed	Family income	Nuall or Primparius	N0	No	No	No	No	Yes	Wrong answer	7	First	Nearby Healthcare Center	Periodic follow up visit	No	Yes	Yes	Yes	Yes	Yes	Yes	No	0	0	Husband Agree	I am not OK	I have money	No Ultrasound	0	0	0	35-39	3 years or less	=<3 km	Good	No	No	Yes
58	Equal or More than 40	44	20	47	2	Below university degree	Below university degree	Employed	Housewife	Family income	Multiparus	N0	No	Yes	No	No	Yes	Wrong answer	8	First	Nearby Healthcare Center	Periodic follow up visit	Yes	No	No	No	No	No	No	No	0	0	Husband Agree	I am OK	I have money	0	0	0	0	>=40	12 years or more	=<3 km	Good	No	Yes	No
63	30 to 34	33	8	32	4	University or above	University or above	Employed	Employed	Family income	Multiparus	N0	No	Yes	No	No	Yes	Wrong answer	5	First	Nearby Healthcare Center	Periodic follow up visit	Yes	Yes	Yes	Yes	No	Yes	Yes	No	0	0	Husband Agree	I am OK	I have money	0	0	0	0	30-34	8-11 years	>3 km	Good	No	Yes	No
64	35 to 39	37	20	57	8	Below university degree	Below university degree	Employed	Housewife	Family income	Multiparus	Yes	No	Yes	No	No	Yes	Wrong answer	6	First	Nearby Healthcare Center	Periodic follow up visit	No	Yes	Yes	Yes	Yes	Yes	Yes	No	0	0	Husband Agree	I am not OK	I have money	0	0	0	0	>=40	12 years or more	>3 km	Good	No	No	No
66	30 to 34	32	11	34	3	Below university degree	University or above	Employed	Housewife	Family income	Multiparus	N0	No	No	No	No	Yes	Wrong answer	9	First	Nearby Healthcare Center	Periodic follow up visit	Yes	Yes	Yes	Yes	Yes	Yes	Yes	No	Dr did not tell me	0	Husband Agree	I am not OK	I have money	0	0	0	0	30-34	8-11 years	>3 km	Good	Yes	No	No
67	Less than 20	20	1	25	3	Below university degree	University or above	Employed	Housewife	Family income	Nuall or Primparius	N0	No	No	No	No	Yes	Correct Answer	5	First	Nearby Healthcare Center	Periodic follow up visit	Yes	Yes	Yes	Yes	Yes	Yes	Yes	Yes	Dr did not tell me	0	Husband Agree	I am not OK	I have money	0	0	0	0	25-29	3 years or less	>3 km	Good	Yes	No	No
72	30 to 34	30	2	33	1	University or above	Below university degree	Employed	Housewife	Family income	Nuall or Primparius	N0	No	No	No	No	No	Wrong answer	7	First	Nearby Healthcare Center	Periodic follow up visit	Yes	Yes	Yes	Yes	No	Yes	Yes	Yes	Dr did not tell me	0	Husband Agree	I am not OK	I have money	0	0	0	0	30-34	3 years or less	=<3 km	Good	Yes	No	No
75	25 to 29	25	3	30	3	University or above	Below university degree	Employed	Housewife	Family income	Multiparus	Yes	No	No	No	No	Yes	Wrong answer	7	First	Nearby Healthcare Center	Periodic follow up visit	Yes	Yes	Yes	Yes	No	Yes	Yes	No	Dr did not tell me	0	Husband Agree	I am not OK	I have money	0	0	0	0	30-34	4-7 years	>3 km	Good	Yes	No	No
79	35 to 39	38	10	48	5	Below university degree	University or above	Employed	Housewife	Family income	Multiparus	Yes	No	No	No	No	Yes	Correct Answer	0	Second or third	Private Hospital	Swelling of hands/face	Yes	Yes	Yes	No	No	No	No	No	Dr did not tell me	0	Husband Agree	I am not OK	I have money	0	0	0	0	>=40	8-11 years	>3 km	Low	Yes	No	No
80	25 to 29	26	1	28	2	Below university degree	Below university degree	Employed	Housewife	Family income	Nuall or Primparius	N0	No	No	No	No	No	Wrong answer	2	First	Nearby Healthcare Center	Periodic follow up visit	Yes	Yes	Yes	Yes	No	Yes	Yes	Yes	0	0	Husband Agree	I am not OK	I have money	0	0	0	0	25-29	3 years or less	=<3 km	Low	No	No	No
90	Less than 20	20	1	24	65	Below university degree	Below university degree	Employed	Housewife	Family income	Nuall or Primparius	N0	No	No	No	Yes	Yes	Wrong answer	2	First	Private Hospital	Periodic follow up visit	Yes	Yes	Yes	Yes	Yes	Yes	Yes	No	Dr did not tell me	0	Husband Agree	I am not OK	I have money	0	No Labratory	0	0	20-24	3 years or less	>3 km	Low	Yes	No	Yes
92	Less than 20	20	1	24	100	University or above	University or above	Employed	Housewife	Family income	Nuall or Primparius	N0	No	No	No	No	Yes	Wrong answer	1	First	Nearby Healthcare Center	Periodic follow up visit	No	No	No	No	No	Yes	Yes	No	Dr did not tell me	0	Husband Agree	I am not OK	I have money	0	0	No Consultant	0	20-24	3 years or less	>3 km	Low	Yes	No	Yes
93	25 to 29	26	3	34	6	University or above	Below university degree	Employed	Housewife	Family income	Nuall or Primparius	N0	No	No	No	No	Yes	Wrong answer	7	First	Private Hospital	Periodic follow up visit	Yes	Yes	Yes	Yes	No	Yes	Yes	Yes	0	0	Husband Did Not Agree	I am not OK	I have money	0	0	0	0	30-34	4-7 years	>3 km	Good	No	Yes	No
94	30 to 34	31	7	65	25	Below university degree	Below university degree	Not working	Housewife	Family income	Multiparus	N0	No	No	No	No	Yes	Wrong answer	7	First	Nearby Healthcare Center	Periodic follow up visit	Yes	Yes	Yes	No	No	No	No	No	0	0	Husband Agree	I am not OK	I have money	No Ultrasound	0	0	0	>=40	8-11 years	>3 km	Good	No	No	Yes
97	Equal or More than 40	41	18	41	1	University or above	University or above	Employed	Housewife	Family income	Multiparus	Yes	No	No	No	No	Yes	Correct Answer	5	First	Nearby Healthcare Center	Periodic follow up visit	Yes	Yes	Yes	Yes	No	Yes	Yes	No	0	0	Husband Agree	I am not OK	I have money	0	0	0	Other reasons	>=40	12 years or more	=<3 km	Good	No	No	No
98	25 to 29	25	4	27	5	University or above	Below university degree	Employed	Housewife	Family income	Nuall or Primparius	N0	No	No	No	No	Yes	Correct Answer	5	First	Nearby Healthcare Center	Periodic follow up visit	Yes	Yes	Yes	Yes	Yes	Yes	Yes	No	0	0	Husband Agree	I am OK	I have money	0	0	0	0	25-29	4-7 years	>3 km	Good	No	Yes	No
99	35 to 39	35	16	54	2	Below university degree	Below university degree	Not working	Housewife	Family income	Multiparus	Yes	No	No	Yes	No	Yes	Wrong answer	5	First	Nearby Healthcare Center	Periodic follow up visit	Yes	Yes	Yes	Yes	Yes	Yes	Yes	No	0	0	Husband Agree	I am not OK	I do not have mony	0	0	0	0	>=40	12 years or more	=<3 km	Good	No	Yes	No
100	35 to 39	36	18	53	5	Below university degree	Below university degree	Employed	Housewife	Family income	Multiparus	N0	Yes	No	No	Yes	Yes	Wrong answer	3	First	Nearby Healthcare Center	Periodic follow up visit	Yes	Yes	Yes	Yes	No	No	No	No	0	0	Husband Agree	I am not OK	I do not have mony	0	0	0	0	>=40	12 years or more	>3 km	Good	No	Yes	No
102	30 to 34	31	12	35	8	Below university degree	Below university degree	Employed	Housewife	Family income	Multiparus	N0	No	No	No	No	Yes	Wrong answer	7	First	Private Hospital	Periodic follow up visit	Yes	Yes	Yes	Yes	Yes	Yes	Yes	No	0	0	Husband Agree	I am OK	I have money	0	0	0	0	35-39	12 years or more	>3 km	Good	No	Yes	No
103	25 to 29	28	10	25	5	Below university degree	Below university degree	Employed	Housewife	Family income	Multiparus	N0	No	No	No	No	Yes	Correct Answer	6	First	Nearby Healthcare Center	Periodic follow up visit	Yes	Yes	No	No	No	Yes	No	Yes	0	0	Husband Agree	I am OK	I have money	0	0	0	0	25-29	8-11 years	>3 km	Good	No	Yes	No
105	35 to 39	36	7	52	8	Below university degree	Below university degree	Employed	Housewife	Family income	Multiparus	N0	No	No	No	No	Yes	Wrong answer	4	First	Nearby Healthcare Center	Periodic follow up visit	Yes	Yes	Yes	Yes	Yes	Yes	Yes	Yes	0	0	Husband Agree	I am OK	I have money	0	0	0	0	>=40	8-11 years	>3 km	Good	No	Yes	No
110	30 to 34	30	2	36	6	Below university degree	Below university degree	Employed	Housewife	Family income	Nuall or Primparius	N0	No	No	No	No	Yes	Wrong answer	6	First	Private Hospital	Periodic follow up visit	Yes	Yes	Yes	Yes	Yes	Yes	Yes	No	0	0	Husband Agree	I am OK	I have money	0	0	0	0	35-39	3 years or less	>3 km	Good	No	Yes	No
113	25 to 29	27	3	42	2	Below university degree	Below university degree	Employed	Housewife	Family income	Nuall or Primparius	N0	No	No	No	No	Yes	Wrong answer	7	First	Nearby Healthcare Center	Periodic follow up visit	Yes	Yes	Yes	Yes	No	Yes	Yes	Yes	0	0	Husband Agree	I am OK	I have money	0	0	0	0	>=40	4-7 years	=<3 km	Good	No	Yes	No
114	25 to 29	27	4	27	2	University or above	Below university degree	Employed	Housewife	Family income	Nuall or Primparius	N0	No	No	No	No	Yes	Correct Answer	2	First	Nearby Healthcare Center	Periodic follow up visit	Yes	Yes	Yes	Yes	Yes	Yes	Yes	No	0	0	Husband Agree	I am OK	I have money	0	0	0	0	25-29	4-7 years	=<3 km	Low	No	Yes	No
117	Equal or More than 40	44	23	50	3	Below university degree	University or above	Employed	Housewife	Family income	Multiparus	Yes	No	No	No	No	Yes	Wrong answer	4	Second or third	Nearby Healthcare Center	Periodic follow up visit	No	Yes	Yes	Yes	No	Yes	Yes	No	0	0	Husband Agree	I am OK	I have money	0	0	0	0	>=40	12 years or more	>3 km	Good	No	Yes	No
119	Equal or More than 40	40	21	49	1	Below university degree	Below university degree	Employed	Housewife	Family income	Multiparus	Yes	No	No	No	No	Yes	Correct Answer	6	First	Nearby Healthcare Center	Periodic follow up visit	Yes	Yes	Yes	Yes	Yes	Yes	Yes	No	0	0	Husband Agree	I am not OK	I have money	0	0	0	Other reasons	>=40	12 years or more	=<3 km	Good	No	No	No
120	25 to 29	25	2	29	3	Below university degree	Below university degree	Employed	Housewife	Family income	Nuall or Primparius	N0	No	No	No	No	Yes	Correct Answer	2	Second or third	Private Hospital	Periodic follow up visit	No	No	No	No	No	No	Yes	No	0	0	Husband Did Not Agree	I am not OK	I have money	0	0	0	0	25-29	3 years or less	>3 km	Low	No	Yes	No
122	25 to 29	29	6	32	2	Below university degree	Below university degree	Employed	Housewife	Family income	Multiparus	N0	No	No	No	No	Yes	Correct Answer	5	First	Nearby Healthcare Center	Periodic follow up visit	Yes	Yes	Yes	Yes	Yes	Yes	Yes	No	0	0	Husband Agree	I am not OK	I have money	No Ultrasound	0	0	0	30-34	4-7 years	=<3 km	Good	No	No	Yes
123	30 to 34	30	7	32	1	Below university degree	Below university degree	Employed	Housewife	Family income	Multiparus	N0	No	No	No	Yes	Yes	Correct Answer	4	First	Nearby Healthcare Center	Periodic follow up visit	Yes	Yes	Yes	Yes	Yes	Yes	Yes	Yes	0	0	Husband Did Not Agree	I am not OK	I have money	0	0	0	0	30-34	8-11 years	=<3 km	Good	No	Yes	No
124	20 to 24	24	3	50	1	Below university degree	Below university degree	Employed	Housewife	Family income	Nuall or Primparius	N0	No	No	No	No	Yes	Correct Answer	7	First	Nearby Healthcare Center	Periodic follow up visit	Yes	Yes	Yes	Yes	No	Yes	Yes	Yes	0	0	Husband Agree	I am not OK	I have money	No Ultrasound	0	0	0	>=40	4-7 years	=<3 km	Good	No	No	Yes
127	25 to 29	28	5	40	3	Below university degree	Below university degree	Employed	Housewife	Family income	Nuall or Primparius	N0	No	No	No	No	Yes	Correct Answer	6	First	Nearby Healthcare Center	Periodic follow up visit	No	No	No	No	No	Yes	No	No	0	0	Husband Agree	I am not OK	I have money	No Ultrasound	0	No Consultant	0	>=40	4-7 years	>3 km	Good	No	No	Yes
128	30 to 34	30	8	41	1	Below university degree	Below university degree	Employed	Housewife	Family income	Multiparus	N0	No	No	No	No	Yes	Correct Answer	3	First	Nearby Healthcare Center	Periodic follow up visit	Yes	No	No	No	No	No	No	No	0	0	Husband Agree	I am not OK	I have money	No Ultrasound	0	No Consultant	0	>=40	8-11 years	=<3 km	Good	No	No	Yes
129	30 to 34	33	14	60	1	Below university degree	Below university degree	Employed	Housewife	Family income	Multiparus	N0	Yes	No	No	No	Yes	Correct Answer	5	First	Nearby Healthcare Center	Periodic follow up visit	Yes	Yes	Yes	Yes	No	Yes	Yes	No	0	0	Husband Agree	I am OK	I have money	No Ultrasound	0	0	0	>=40	12 years or more	=<3 km	Good	No	Yes	Yes
132	Equal or More than 40	41	16	60	2	Below university degree	Below university degree	Not working	Housewife	Family income	Multiparus	N0	No	No	No	No	Yes	Correct Answer	6	First	Nearby Healthcare Center	Periodic follow up visit	Yes	Yes	Yes	Yes	Yes	Yes	Yes	Yes	Dr did not tell me	0	Husband Agree	I am not OK	I do not have mony	0	0	0	0	>=40	12 years or more	=<3 km	Good	Yes	Yes	No
134	25 to 29	26	1	34	0	University or above	Below university degree	Employed	Housewife	Family income	Nuall or Primparius	N0	No	No	No	No	Yes	Correct Answer	6	First	Nearby Healthcare Center	Periodic follow up visit	Yes	Yes	Yes	Yes	Yes	Yes	Yes	Yes	0	0	Husband Agree	I am not OK	I have money	No Ultrasound	0	0	0	30-34	3 years or less	=<3 km	Good	No	No	Yes
135	Less than 20	20	1	30	1	University or above	University or above	Employed	Housewife	Family income	Nuall or Primparius	N0	No	No	No	No	Yes	Wrong answer	6	First	Governmental Hospital	Periodic follow up visit	Yes	Yes	Yes	Yes	Yes	Yes	Yes	Yes	0	0	Husband Agree	I am not OK	I have money	No Ultrasound	No Labratory	No Consultant	0	30-34	3 years or less	=<3 km	Good	No	No	Yes
137	25 to 29	25	2	44	1	Below university degree	Below university degree	Employed	Housewife	Family income	Nuall or Primparius	N0	No	No	No		Yes	Correct Answer	1	First	Private Hospital	Periodic follow up visit	No	Yes	Yes	Yes	No	Yes	Yes	Yes	0	0	Husband Agree	I am not OK	I have money	No Ultrasound	0	0	0	>=40	3 years or less	=<3 km	Low	No	No	Yes
138	30 to 34	34	10	38	1	Below university degree	Below university degree	Employed	Employed	Family income	Nuall or Primparius	N0	No	No	No		Yes	Correct Answer	3	First	Governmental Hospital	Periodic follow up visit	Yes	Yes	Yes	Yes	No	Yes	Yes	Yes	0	0	Husband Agree	I am OK	I have money	0	0	0	0	35-39	8-11 years	=<3 km	Good	No	Yes	No
139	Equal or More than 40	50	33	63	5	Below university degree	Below university degree	Not working	Housewife	Family income	Multiparus	Yes	No	No	No	No	Yes	Wrong answer	7	First	Nearby Healthcare Center	Periodic follow up visit	Yes	Yes	Yes	Yes	Yes	Yes	Yes	No	0	0	Husband Agree	I am not OK	I have money	0	0	0	0	>=40	12 years or more	>3 km	Good	No	No	No
140	Equal or More than 40	50	33	63	5	Below university degree	Below university degree	Not working	Housewife	Family income	Multiparus	Yes	No	No	No	No	Yes	Wrong answer	7	First	Nearby Healthcare Center	Periodic follow up visit	No	Yes	Yes	Yes	Yes	Yes	Yes	No	Dr did not tell me	0	Husband Agree	I am not OK	I have money	0	0	0	0	>=40	12 years or more	>3 km	Good	Yes	No	No
143	Equal or More than 40	43	15	45	1	Below university degree	Below university degree	Employed	Housewife	Family income	Multiparus	N0	No	No	No	No	Yes	Wrong answer	7	First	Nearby Healthcare Center	Periodic follow up visit	Yes	Yes	Yes	Yes	No	Yes	Yes	No	Dr did not tell me	0	Husband Agree	I am not OK	I have money	0	0	0	0	>=40	12 years or more	=<3 km	Good	Yes	No	No
150	20 to 24	24	1	38	0	Below university degree	Below university degree	Employed	Housewife	Family income	Nuall or Primparius	N0	No	No	No	No	Yes	Wrong answer	7	First	Nearby Healthcare Center	Periodic follow up visit	Yes	Yes	Yes	Yes	Yes	Yes	Yes	No	Dr did not tell me	0	Husband Agree	I am not OK	I have money	0	0	0	0	35-39	3 years or less	=<3 km	Good	Yes	No	No
156	30 to 34	34	5	34	5	Below university degree	University or above	Employed	Employed	Family income	Nuall or Primparius	Yes	No	No	No	No	Yes	Wrong answer	2	Second or third	Nearby Healthcare Center	Periodic follow up visit	No	No	No	No	No	No	No	Yes	Dr did not tell me	0	Husband Agree	I am OK	I have money	0	0	0	0	30-34	4-7 years	>3 km	Low	Yes	Yes	No
159	30 to 34	32	7	34	3	University or above	University or above	Employed	Housewife	Family income	Multiparus	N0	No	No	No	No	Yes	Wrong answer	4	First	Nearby Healthcare Center	Periodic follow up visit	No	Yes	Yes	Yes	No	Yes	Yes	Yes	0	0	Husband Agree	I am not OK	I have money	No Ultrasound	0	No Consultant	0	30-34	8-11 years	>3 km	Good	No	No	Yes
160	35 to 39	36	15	39	1	Below university degree	Below university degree	Employed	Housewife	Family income	Multiparus	Yes	No	Yes	No	No	Yes	Correct Answer	0	Second or third	Private Hospital	Periodic follow up visit	Yes	Yes	Yes	Yes	No	Yes	Yes	Yes	0	0	Husband Agree	I am not OK	I have money	No Ultrasound	0	0	0	35-39	12 years or more	=<3 km	Low	No	No	Yes
163	25 to 29	27	5	33	2	Below university degree	University or above	Employed	Housewife	Family income	Multiparus	N0	No	No	No	No	Yes	Wrong answer	3	Second or third	Nearby Healthcare Center	Periodic follow up visit	Yes	Yes	Yes	Yes	Yes	Yes	Yes	No	0	0	Husband Agree	I am not OK	I have money	No Ultrasound	0	0	0	30-34	4-7 years	=<3 km	Good	No	No	Yes
165	30 to 34	31	7	36	4	University or above	Below university degree	Employed	Employed	Family income	Multiparus	Yes	No	No	No	No	Yes	Wrong answer	7	First	Nearby Healthcare Center	Periodic follow up visit	Yes	Yes	Yes	Yes	Yes	Yes	Yes	No	Dr did not tell me	0	Husband Agree	I am not OK	I have money	No Ultrasound	0	No Consultant	0	35-39	8-11 years	>3 km	Good	Yes	No	Yes
166	Less than 20	17	15	30	5	Below university degree	University or above	Employed	Housewife	Family income	Multiparus	N0	No	No	No	No	Yes	Correct Answer	4	First	Nearby Healthcare Center	Periodic follow up visit	No	Yes	Yes	Yes	Yes	Yes	Yes	No	Dr did not tell me	0	Husband Agree	I am not OK	I have money	0	0	0	0	30-34	12 years or more	>3 km	Good	Yes	No	No
167	20 to 24	24	3	27	3	University or above	University or above	Employed	Housewife	Family income	Nuall or Primparius	N0	No	No	No	No	Yes	Wrong answer	7	First	Nearby Healthcare Center	Periodic follow up visit	Yes	Yes	Yes	Yes	Yes	Yes	Yes	Yes	0	0	Husband Agree	I am OK	I have money	No Ultrasound	0	0	0	25-29	4-7 years	>3 km	Good	No	Yes	Yes
168	25 to 29	28	4	29	3	University or above	Below university degree	Employed	Housewife	Family income	Nuall or Primparius	Yes	No	No	No	No	Yes	Wrong answer	9	First	Nearby Healthcare Center	Periodic follow up visit	Yes	Yes	Yes	Yes	No	Yes	Yes	No	0	0	Husband Agree	I am OK	I have money	0	0	0	0	25-29	4-7 years	>3 km	Good	No	Yes	No
169	30 to 34	30	7	38	3	Below university degree	Below university degree	Employed	Employed	Family income	Multiparus	Yes	No	Yes	No	No	Yes	Correct Answer	8	First	Nearby Healthcare Center	Periodic follow up visit	Yes	Yes	Yes	Yes	Yes	Yes	Yes	Yes	0	0	Husband Agree	I am OK	I have money	0	0	0	0	35-39	8-11 years	>3 km	Good	No	Yes	No
170	35 to 39	38	9	42	2	Below university degree	Below university degree	Employed	Housewife	Family income	Multiparus	N0	No	No	No	No	Yes	Wrong answer	6	First	Nearby Healthcare Center	Periodic follow up visit	No	Yes	Yes	Yes	No	Yes	Yes	No	0	0	Husband Agree	I am OK	I have money	0	0	0	0	>=40	8-11 years	=<3 km	Good	No	Yes	No
172	30 to 34	34	7	35	2	Below university degree	Below university degree	Employed	Employed	Family income	Multiparus	Yes	No	No	No	No	Yes	Wrong answer	7	First	Nearby Healthcare Center	Periodic follow up visit	Yes	Yes	Yes	Yes	No	Yes	Yes	No	0	0	Husband Agree	I am OK	I have money	0	0	0	0	35-39	8-11 years	=<3 km	Good	No	Yes	No
173	25 to 29	26	7	33	2	University or above	Below university degree	Employed	Housewife	Family income	Multiparus	N0	No	No	No	No	Yes	Wrong answer	8	First	Nearby Healthcare Center	Periodic follow up visit	Yes	Yes	Yes	Yes	Yes	Yes	Yes	No	0	0	Husband Agree	I am OK	I have money	0	0	0	0	30-34	8-11 years	=<3 km	Good	No	Yes	No
174	35 to 39	37	8	39	3	Below university degree	Below university degree	Employed	Housewife	Family income	Multiparus	Yes	No	Yes	No	No	Yes	Wrong answer	7	First	Nearby Healthcare Center	Periodic follow up visit	No	Yes	Yes	Yes	Yes	Yes	Yes	No	0	0	Husband Agree	I am OK	I have money	0	0	0	0	35-39	8-11 years	>3 km	Good	No	Yes	No
175	20 to 24	22	3	25	3	Below university degree	Below university degree	Employed	Housewife	Family income	Nuall or Primparius	N0	No	No	No	No	Yes	Correct Answer	6	First	Nearby Healthcare Center	Periodic follow up visit	No	Yes	Yes	No	No	No	No	No	0	0	Husband Agree	I am OK	I have money	0	0	0	0	25-29	4-7 years	>3 km	Good	No	Yes	No
177	25 to 29	27	5	30	3	University or above	University or above	Employed	Employed	Family income	Multiparus	N0	Yes	No	No	No	Yes	Wrong answer	8	First	Nearby Healthcare Center	Periodic follow up visit	No	Yes	Yes	Yes	Yes	Yes	Yes	No	0	0	Husband Agree	I am OK	I have money	0	0	0	0	30-34	4-7 years	>3 km	Good	No	Yes	No
179	20 to 24	21	2	23	3	University or above	Below university degree	Employed	Housewife	Family income	Nuall or Primparius	N0	No	No	No	No	Yes	Correct Answer	5	First	Nearby Healthcare Center	Periodic follow up visit	Yes	Yes	Yes	No	Yes	Yes	Yes	No	0	0	Husband Agree	I am OK	I have money	0	0	0	0	20-24	3 years or less	>3 km	Good	No	Yes	No
180	35 to 39	38	9	41	3	Below university degree	Below university degree	Employed	Housewife	Family income	Multiparus	Yes	No	Yes	No	No	Yes	Correct Answer	6	First	Nearby Healthcare Center	Periodic follow up visit	Yes	Yes	Yes	No	No	Yes	Yes	No	0	0	Husband Agree	I am OK	I have money	0	0	0	0	>=40	8-11 years	>3 km	Good	No	Yes	No
182	35 to 39	35	10	40	2	Below university degree	Below university degree	Employed	Housewife	Family income	Multiparus	Yes	Yes	No	No	No	Yes	Wrong answer	7	First	Governmental Hospital	Periodic follow up visit	No	Yes	Yes	Yes	Yes	Yes	Yes	No	Dr did not tell me	0	Husband Agree	I am not OK	I have money	No Ultrasound	0	0	0	>=40	8-11 years	=<3 km	Good	Yes	No	Yes
183	25 to 29	27	5	36	1	Below university degree	Below university degree	Employed	Housewife	Family income	Multiparus	N0	No	No	No	No	Yes	Correct Answer	4	First	Nearby Healthcare Center	Periodic follow up visit	No	Yes	Yes	Yes	Yes	Yes	Yes	No	Dr did not tell me	0	Husband Agree	I am OK	I have money	0	0	0	0	35-39	4-7 years	=<3 km	Good	Yes	Yes	No
184	35 to 39	38	6	58	0	Below university degree	Below university degree	Employed	Housewife	Family income	Multiparus	Yes	No	No	No	No	Yes	Wrong answer	6	First	Nearby Healthcare Center	Periodic follow up visit	Yes	Yes	Yes	Yes	Yes	Yes	Yes	Yes	0	0	Husband Agree	I am OK	I have money	No Ultrasound	0	0	0	>=40	4-7 years	=<3 km	Good	No	Yes	Yes
185	25 to 29	25	3	35	1	Below university degree	Below university degree	Employed	Housewife	Family income	Nuall or Primparius	N0	No	No	No	No	Yes	Correct Answer	5	First	Governmental Hospital	Periodic follow up visit	Yes	Yes	Yes	No	No	No	No	No	0	0	Husband Agree	I am not OK	I have money	0	0	0	0	35-39	4-7 years	=<3 km	Good	No	No	No
186	Equal or More than 40	43	23	67	2	Below university degree	Below university degree	Employed	Housewife	Family income	Multiparus	Yes	No	No	No	No	Yes	Correct Answer	3	First	Nearby Healthcare Center	Periodic follow up visit	No	Yes	Yes	Yes	Yes	Yes	Yes	No	Dr did not tell me	0	Husband Agree	I am OK	I have money	No Ultrasound	0	0	0	>=40	12 years or more	=<3 km	Good	Yes	Yes	Yes
190	35 to 39	35	12	41	5	Below university degree	Below university degree	Employed	Housewife	Family income	Multiparus	N0	No	No	No	No	Yes	Wrong answer	0	First	Nearby Healthcare Center	Periodic follow up visit	Yes	Yes	Yes	Yes	Yes	Yes	Yes	Yes	0	0	Husband Agree	I am OK	I have money	No Ultrasound	No Labratory	No Consultant	0	>=40	12 years or more	>3 km	Low	No	Yes	Yes
192	35 to 39	37	11	42	5	Below university degree	Below university degree	Employed	Housewife	Family income	Multiparus	N0	No	No	No	No	Yes	Wrong answer	3	First	Nearby Healthcare Center	Periodic follow up visit	Yes	Yes	Yes	Yes	Yes	Yes	Yes	Yes	0	0	Husband Agree	I am not OK	I have money	No Ultrasound	No Labratory	0	0	>=40	8-11 years	>3 km	Good	No	No	Yes
200	30 to 34	30	2	33	3	University or above	University or above	Employed	Housewife	Family income	Nuall or Primparius	N0	No	No	No	No	Yes	Correct Answer	0	First	Nearby Healthcare Center	Periodic follow up visit	No	Yes	Yes	Yes	No	Yes	Yes	No	0	0	Husband Agree	I am not OK	I have money	No Ultrasound	No Labratory	No Consultant	0	30-34	3 years or less	>3 km	Low	No	No	Yes
201	20 to 24	21	1	27	3	University or above	Below university degree	Employed	Housewife	Family income	Nuall or Primparius	N0	No	No	No	No	Yes	Correct Answer	0	First	Nearby Healthcare Center	Periodic follow up visit	Yes	Yes	Yes	Yes	Yes	Yes	Yes	Yes	0	0	Husband Agree	I am not OK	I have money	No Ultrasound	No Labratory	No Consultant	0	25-29	3 years or less	>3 km	Low	No	No	Yes
207	25 to 29	26	7	31	3	Below university degree	Below university degree	Employed	Housewife	Family income	Multiparus	Yes	No	No	No	No	Yes	Correct Answer	2	First	Nearby Healthcare Center	Periodic follow up visit	No	Yes	Yes	Yes	No	Yes	Yes	No	0	0	Husband Agree	I am not OK	I have money	No Ultrasound	No Labratory	No Consultant	0	30-34	8-11 years	>3 km	Low	No	No	Yes
208	25 to 29	28	11	36	5	Below university degree	Below university degree	Employed	Housewife	Family income	Multiparus	Yes	Yes	No	No	No	Yes	Correct Answer	0	First	Nearby Healthcare Center	Periodic follow up visit	Yes	Yes	Yes	Yes	Yes	Yes	Yes	No	0	0	Husband Agree	I am not OK	I have money	No Ultrasound	No Labratory	0	0	35-39	8-11 years	>3 km	Low	No	No	Yes
209	30 to 34	33	13	13	0	University or above	University or above	Employed	Employed	Family income	Multiparus	N0	No	No	Yes	No	Yes	Wrong answer	4	First	Governmental Hospital	Periodic follow up visit	Yes	Yes	Yes	Yes	No	Yes	Yes	Yes	0	0	Husband Agree	I am not OK	I have money	0	0	0	0	<20	12 years or more	=<3 km	Good	No	No	No
210	20 to 24	21	1	21	1	Below university degree	University or above	Employed	Housewife	Family income	Nuall or Primparius	N0	No	No	No	No	Yes	Wrong answer	6	First	Nearby Healthcare Center	Periodic follow up visit	Yes	Yes	Yes	Yes	Yes	Yes	Yes	No	0	0	Husband Agree	I am OK	I have money	0	0	0	0	20-24	3 years or less	=<3 km	Good	No	Yes	No
217	30 to 34	33	7	35	7	University or above	Below university degree	Employed	Employed	Family income	Multiparus	N0	No	No	No	No	Yes	Correct Answer	3	First	Nearby Healthcare Center	Others	Yes	Yes	Yes	Yes	Yes	Yes	Yes	No	0	0	Husband Agree	I am OK	I have money	No Ultrasound	0	0	0	35-39	8-11 years	>3 km	Good	No	Yes	Yes
218	30 to 34	31	8	31	2	University or above	University or above	Employed	Housewife	Family income	Nuall or Primparius	N0	No	No	No	No	Yes	Wrong answer	4	First	Nearby Healthcare Center	Periodic follow up visit	Yes	Yes	Yes	Yes	Yes	Yes	Yes	No	0	0	Husband Agree	I am not OK	I have money	0	0	0	0	30-34	8-11 years	=<3 km	Good	No	No	No
220	35 to 39	39	15	45	2	Below university degree	Below university degree	Employed	Housewife	Family income	Multiparus	N0	No	No	No	No	Yes	Wrong answer	4	Second or third	Nearby Healthcare Center	Periodic follow up visit	Yes	Yes	Yes	Yes	Yes	Yes	Yes	No	Dr did not tell me	0	Husband Agree	I am not OK	I have money	0	0	0	0	>=40	12 years or more	=<3 km	Good	Yes	No	No
221	35 to 39	37	12	40	1	University or above	Below university degree	Employed	Employed	Family income	Multiparus	N0	No	No	No	No	Yes	Wrong answer	6	First	Nearby Healthcare Center	Periodic follow up visit	Yes	Yes	Yes	Yes	Yes	Yes	Yes	Yes	Dr did not tell me	0	Husband Agree	I am not OK	I have money	No Ultrasound	0	0	0	>=40	12 years or more	=<3 km	Good	Yes	No	Yes
223	30 to 34	33	7	31	50	University or above	Below university degree	Employed	Employed	Family income	Nuall or Primparius	N0	Yes	No	No	No	Yes	Correct Answer	10	First	Private Hospital	Swelling of hands/face	Yes	Yes	Yes	Yes	Yes	Yes	Yes	No	Dr did not tell me	0	Husband Agree	I am OK	I have money	0	0	0	0	30-34	8-11 years	>3 km	Good	Yes	Yes	No
225	Equal or More than 40	40	17	41	3	University or above	Below university degree	Employed	Housewife	Family income	Multiparus	Yes	Yes	No	No	No	Yes	Wrong answer	6	First	Nearby Healthcare Center	Periodic follow up visit	No	Yes	Yes	Yes	No	Yes	Yes	Yes	0	0	Husband Agree	I am not OK	I have money	0	0	0	0	>=40	12 years or more	>3 km	Good	No	No	No
226	Equal or More than 40	43	20	46	6	University or above	University or above	Employed	Housewife	Family income	Multiparus	N0	No	No	No	No	Yes	Wrong answer	5	First	Nearby Healthcare Center	Periodic follow up visit	No	Yes	Yes	Yes	Yes	Yes	Yes	Yes	Dr did not tell me	0	Husband Agree	I am not OK	I have money	0	0	0	0	>=40	12 years or more	>3 km	Good	Yes	No	No
228	Equal or More than 40	40	14	45	5	Below university degree	Below university degree	Employed	Housewife	Family income	Multiparus	N0	No	No	No	No	Yes	Correct Answer	1	First	Nearby Healthcare Center	Periodic follow up visit	Yes	Yes	Yes	Yes	Yes	Yes	Yes	Yes	0	0	Husband Agree	I am not OK	I have money	No Ultrasound	0	0	0	>=40	12 years or more	>3 km	Low	No	No	Yes
229	30 to 34	30	5	32	2	University or above	University or above	Employed	Employed	Family income	Nuall or Primparius	N0	No	No	No	No	Yes	Wrong answer	3	First	Nearby Healthcare Center	Periodic follow up visit	No	No	No	No	No	Yes	No	Yes	0	0	Husband Agree	I am OK	I have money	0	0	0	0	30-34	4-7 years	=<3 km	Good	No	Yes	No
231	30 to 34	33	6	34	3	University or above	University or above	Employed	Employed	Family income	Multiparus	N0	No	No	No	No	Yes	Correct Answer	3	First	Nearby Healthcare Center	Swelling of hands/face	Yes	Yes	Yes	Yes	Yes	Yes	Yes	No	0	0	Husband Agree	I am OK	I have money	0	0	0	0	30-34	4-7 years	>3 km	Good	No	Yes	No
232	25 to 29	25	2	26	1	Below university degree	Below university degree	Employed	Housewife	Family income	Nuall or Primparius	N0	No	No	No	No	Yes	Correct Answer	2	Second or third	Nearby Healthcare Center	Others	Yes	Yes	Yes	Yes	No	Yes	Yes	No	0	0	Husband Agree	I am not OK	I have money	0	0	No Consultant	0	25-29	3 years or less	=<3 km	Low	No	No	Yes
233	20 to 24	23	5	35	3	Below university degree	University or above	Employed	Employed	Family income	Multiparus	N0	No	No	No	No	No	Correct Answer	0	Second or third	Nearby Healthcare Center	Others	Yes	Yes	Yes	Yes	Yes	Yes	Yes	Yes	0	0	Husband Did Not Agree	I am not OK	I have money	0	0	0	0	35-39	4-7 years	>3 km	Low	No	Yes	No
234	Equal or More than 40	44	18	57	1	Below university degree	Below university degree	Employed	Housewife	Family income	Multiparus	N0	No	No	No	No	Yes	Correct Answer	8	Second or third	Nearby Healthcare Center	Others	Yes	Yes	Yes	Yes	Yes	Yes	Yes	No	0	0	Husband Agree	I am not OK	I have money	No Ultrasound	0	0	0	>=40	12 years or more	=<3 km	Good	No	No	Yes
238	25 to 29	28	7	28	4	University or above	University or above	Employed	Employed	Family income	Multiparus	N0	No	No	No	No	Yes	Correct Answer	4	Second or third	Governmental Hospital	Others	Yes	Yes	Yes	Yes	Yes	Yes	Yes	No	0	0	Husband Did Not Agree	I am not OK	I have money	0	0	0	0	25-29	8-11 years	>3 km	Good	No	Yes	No
239	20 to 24	23	3	24	1	University or above	University or above	Employed	Housewife	Family income	Nuall or Primparius	N0	No	No	No	No	No	Wrong answer	1	First	Nearby Healthcare Center	Periodic follow up visit	Yes	Yes	Yes	Yes	Yes	No	No	No	0	0	Husband Agree	I am OK	I have money	0	0	0	0	20-24	4-7 years	=<3 km	Low	No	Yes	No
241	20 to 24	21	2	24	4	Below university degree	Below university degree	Employed	Housewife	Family income	Nuall or Primparius	N0	No	No	No	No	No	Wrong answer	2	First	Nearby Healthcare Center	Others	Yes	No	No	No	No	No	No	No	0	0	Husband Agree	I am not OK	I have money	No Ultrasound	0	0	0	20-24	3 years or less	>3 km	Low	No	No	Yes
242	25 to 29	26	4	27	2	University or above	Below university degree	Employed	Housewife	Family income	Multiparus	N0	No	No	No	No	No	Correct Answer	1	Second or third	Nearby Healthcare Center	Periodic follow up visit	No	Yes	Yes	Yes	Yes	Yes	Yes	No	0	0	Husband Did Not Agree	I am not OK	I have money	0	0	0	0	25-29	4-7 years	=<3 km	Low	No	Yes	No
243	20 to 24	22	4	24	1	Below university degree	Below university degree	Employed	Housewife	Family income	Multiparus	N0	No	No	No	No	No	Correct Answer	3	Second or third	Nearby Healthcare Center	Others	Yes	Yes	Yes	Yes	Yes	Yes	Yes	No	0	0	Husband Agree	I am OK	I have money	0	0	0	0	20-24	4-7 years	=<3 km	Good	No	Yes	No
244	30 to 34	33	16	38	1	Below university degree	Below university degree	Employed	Housewife	Family income	Multiparus	N0	No	No	No	No	Yes	Wrong answer	4	First	Nearby Healthcare Center	Periodic follow up visit	Yes	Yes	Yes	Yes	Yes	Yes	Yes	No	0	0	Husband Agree	I am not OK	I have money	No Ultrasound	0	0	0	35-39	12 years or more	=<3 km	Good	No	No	Yes
245	35 to 39	37	15	40	1	Below university degree	Below university degree	Employed	Housewife	Family income	Multiparus	N0	No	No	No	No	Yes	Wrong answer	5	First	Private Hospital	Periodic follow up visit	Yes	Yes	Yes	Yes	No	Yes	Yes	No	0	0	Husband Agree	I am not OK	I have money	No Ultrasound	0	0	0	>=40	12 years or more	=<3 km	Good	No	No	Yes
247	35 to 39	37	15	40	1	University or above	University or above	Employed	Employed	Family income	Multiparus	N0	No	No	No	No	Yes	Correct Answer	5	First	Nearby Healthcare Center	Others	Yes	Yes	Yes	Yes	Yes	Yes	Yes	No	0	0	Husband Agree	I am not OK	I have money	No Ultrasound	0	0	0	>=40	12 years or more	=<3 km	Good	No	No	Yes
249	30 to 34	33	10	41	1	Below university degree	Below university degree	Employed	Housewife	Family income	Multiparus	N0	No	No	No	No	Yes	Wrong answer	7	First	Nearby Healthcare Center	Periodic follow up visit	Yes	Yes	Yes	Yes	Yes	Yes	Yes	No	0	0	Husband Agree	I am not OK	I have money	0	0	No Consultant	0	>=40	8-11 years	=<3 km	Good	No	No	Yes
250	20 to 24	22	2	30	1	University or above	Below university degree	Employed	Housewife	Family income	Nuall or Primparius	N0	No	No	No	No	Yes	Correct Answer	5	First	Nearby Healthcare Center	Periodic follow up visit	Yes	Yes	Yes	Yes	Yes	Yes	Yes	Yes	0	0	Husband Agree	I am not OK	I have money	No Ultrasound	0	0	0	30-34	3 years or less	=<3 km	Good	No	No	Yes
251	25 to 29	29	11	34	1	University or above	Below university degree	Employed	Employed	Family income	Multiparus	N0	No	No	No	No	Yes	Wrong answer	6	First	Nearby Healthcare Center	Periodic follow up visit	Yes	Yes	Yes	Yes	Yes	Yes	Yes	No	0	0	Husband Agree	I am not OK	I have money	No Ultrasound	0	No Consultant	0	30-34	8-11 years	=<3 km	Good	No	No	Yes
252	25 to 29	27	10	29	5	University or above	Below university degree	Employed	Housewife	Family income	Multiparus	N0	No	No	No	No	No	Wrong answer	3	Second or third	Nearby Healthcare Center	Others	Yes	Yes	Yes	Yes	Yes	Yes	Yes	No	0	0	Husband Agree	I am OK	I have money	0	0	0	0	25-29	8-11 years	>3 km	Good	No	Yes	No
254	25 to 29	25	5	27	2	Below university degree	University or above	Employed	Employed	Family income	Multiparus	N0	No	No	No	No	No	Wrong answer	3	First	Nearby Healthcare Center	Swelling of hands/face	Yes	Yes	Yes	Yes	Yes	Yes	Yes	No	0	0	Husband Agree	I am not OK	I have money	No Ultrasound	0	0	0	25-29	4-7 years	=<3 km	Good	No	No	Yes
255	25 to 29	25	2	29	2	Below university degree	Below university degree	Employed	Employed	Family income	Nuall or Primparius	N0	No	No	No	No	No	Wrong answer	3	First	Nearby Healthcare Center	Others	Yes	Yes	Yes	Yes	Yes	Yes	Yes	No	0	0	Husband Did Not Agree	I am not OK	I have money	0	0	0	0	25-29	3 years or less	=<3 km	Good	No	Yes	No
256	25 to 29	28	4	29	6	Below university degree	Below university degree	Employed	Housewife	Family income	Multiparus	N0	No	No	No	No	No	Wrong answer	3	Second or third	Nearby Healthcare Center	Others	Yes	Yes	Yes	Yes	Yes	Yes	Yes	Yes	0	0	Husband Agree	I am not OK	I have money	No Ultrasound	No Labratory	0	0	25-29	4-7 years	>3 km	Good	No	No	Yes
257	20 to 24	24	5	27	2	University or above	University or above	Employed	Employed	Family income	Multiparus	N0	No	No	No	No	No	Correct Answer	3	Second or third	Nearby Healthcare Center	Swelling of hands/face	No	Yes	Yes	Yes	Yes	Yes	Yes	No	0	0	Husband Agree	I am not OK	I have money	No Ultrasound	0	0	0	25-29	4-7 years	=<3 km	Good	No	No	Yes
258	20 to 24	24	5	25	4	Below university degree	Below university degree	Employed	Housewife	Family income	Multiparus	N0	No	No	No	No	Yes	Wrong answer	3	Second or third	Nearby Healthcare Center	Periodic follow up visit	Yes	Yes	Yes	Yes	No	Yes	Yes	Yes	0	0	Husband Did Not Agree	I am not OK	I have money	0	0	0	0	25-29	4-7 years	>3 km	Good	No	Yes	No
260	20 to 24	22	2	24	2	Below university degree	University or above	Employed	Housewife	Family income	Nuall or Primparius	N0	No	No	No	No	No	Correct Answer	3	Second or third	Nearby Healthcare Center	Periodic follow up visit	Yes	Yes	Yes	Yes	Yes	Yes	Yes	No	0	0	Husband Agree	I am not OK	I have money	0	No Labratory	0	0	20-24	3 years or less	=<3 km	Good	No	No	Yes
263	Equal or More than 40	43	20	47	4	Below university degree	Below university degree	Employed	Employed	Family income	Multiparus	N0	No	No	No	No	No	Wrong answer	9	First	Governmental Hospital	Periodic follow up visit	Yes	Yes	Yes	Yes	Yes	Yes	Yes	Yes	0	0	Husband Agree	I am not OK	I have money	0	0	0	0	>=40	12 years or more	>3 km	Good	No	No	No
264	25 to 29	29	10	35	1	University or above	Below university degree	Employed	Housewife	Family income	Multiparus	N0	No	No	No	No	Yes	Correct Answer	2	First	Nearby Healthcare Center	Periodic follow up visit	Yes	Yes	Yes	Yes	No	Yes	Yes	Yes	Dr did not tell me	0	Husband Agree	I am OK	I have money	0	0	0	0	35-39	8-11 years	=<3 km	Low	Yes	Yes	No
268	35 to 39	36	9	40	2	Below university degree	Below university degree	Employed	Housewife	Family income	Multiparus	Yes	No	No	No	No	Yes	Correct Answer	3	First	Nearby Healthcare Center	Periodic follow up visit	Yes	Yes	Yes	Yes	No	Yes	No	No	0	0	Husband Agree	I am not OK	I have money	0	0	0	0	>=40	8-11 years	=<3 km	Good	No	No	No
272	30 to 34	30	6	6	1	University or above	Below university degree	Employed	Employed	Family income	Multiparus	N0	No	No	Yes	No	Yes	Correct Answer	8	First	Nearby Healthcare Center	Periodic follow up visit	Yes	Yes	Yes	Yes	Yes	Yes	Yes	Yes	0	0	Husband Agree	I am not OK	I have money	0	0	No Consultant	0	<20	4-7 years	=<3 km	Good	No	No	Yes
275	20 to 24	22	2	24	2	University or above	Below university degree	Employed	Housewife	Family income	Nuall or Primparius	N0	No	Yes	No	No	Yes	Wrong answer	3	Second or third	Nearby Healthcare Center	Periodic follow up visit	No	Yes	Yes	No	Yes	Yes	Yes	No	0	0	Husband Agree	I am OK	I have money	0	0	0	0	20-24	3 years or less	=<3 km	Good	No	Yes	No
277	30 to 34	34	10	36	1	University or above	University or above	Employed	Housewife	Family income	Multiparus	N0	No	No	No	No	Yes	Wrong answer	5	First	Nearby Healthcare Center	Periodic follow up visit	Yes	Yes	Yes	Yes	Yes	Yes	Yes	Yes	0	0	Husband Agree	I am OK	I have money	0	0	0	0	35-39	8-11 years	=<3 km	Good	No	Yes	No
278	Less than 20	18	2	26	2	Below university degree	Below university degree	Employed	Housewife	Family income	Nuall or Primparius	N0	No	Yes	No	No	Yes	Correct Answer	4	First	Nearby Healthcare Center	Periodic follow up visit	Yes	Yes	Yes	No	No	No	No	No	0	0	Husband Agree	I am not OK	I have money	No Ultrasound	0	0	0	25-29	3 years or less	=<3 km	Good	No	No	Yes
279	Equal or More than 40	43	20	55	1	Below university degree	Below university degree	Not working	Housewife	Family income	Multiparus	N0	No	No	No	No	Yes	Wrong answer	3	First	Nearby Healthcare Center	Periodic follow up visit	Yes	Yes	Yes	Yes	No	Yes	No	No	0	0	Husband Agree	I am not OK	I have money	No Ultrasound	0	0	0	>=40	12 years or more	=<3 km	Good	No	No	Yes
280	Equal or More than 40	41	10	42	1	Below university degree	Below university degree	Employed	Housewife	Family income	Multiparus	Yes	Yes	Yes	No	No	Yes	Correct Answer	4	First	Private Hospital	Periodic follow up visit	Yes	Yes	Yes	Yes	No	Yes	Yes	Yes	0	0	Husband Agree	I am not OK	I have money	0	0	No Consultant	0	>=40	8-11 years	=<3 km	Good	No	No	Yes
281	25 to 29	29	1	30	2	Below university degree	University or above	Employed	Housewife	Family income	Nuall or Primparius	N0	No	No	No	Yes	Yes	Wrong answer	5	First	Nearby Healthcare Center	Periodic follow up visit	Yes	Yes	Yes	Yes	Yes	Yes	Yes	Yes	0	0	Husband Agree	I am OK	I have money	0	0	0	0	30-34	3 years or less	=<3 km	Good	No	Yes	No
283	35 to 39	37	15	40	1	Below university degree	University or above	Employed	Housewife	Family income	Multiparus	N0	No	No	No	No	Yes	Correct Answer	5	First	Governmental Hospital	Others	Yes	Yes	Yes	Yes	Yes	Yes	Yes	Yes	0	0	Husband Agree	I am not OK	I have money	No Ultrasound	0	0	0	>=40	12 years or more	=<3 km	Good	No	No	Yes
284	35 to 39	39	18	42	1	University or above	University or above	Employed	Employed	Family income	Multiparus	N0	No	Yes	No	No	Yes	Wrong answer	6	Second or third	Nearby Healthcare Center	Others	Yes	Yes	Yes	Yes	Yes	Yes	Yes	Yes	0	0	Husband Agree	I am not OK	I have money	No Ultrasound	0	0	0	>=40	12 years or more	=<3 km	Good	No	No	Yes
285	25 to 29	26	6	30	1	Below university degree	University or above	Employed	Housewife	Family income	Multiparus	N0	No	No	No	No	Yes	Correct Answer	3	Second or third	Nearby Healthcare Center	Others	Yes	Yes	Yes	Yes	Yes	Yes	Yes	No	0	0	Husband Agree	I am not OK	I have money	No Ultrasound	0	0	0	30-34	4-7 years	=<3 km	Good	No	No	Yes
287	20 to 24	22	4	27	2	University or above	University or above	Employed	Housewife	Family income	Nuall or Primparius	N0	No	No	No	No	Yes	Wrong answer	4	First	Nearby Healthcare Center	Periodic follow up visit	Yes	Yes	Yes	Yes	Yes	Yes	Yes	Yes	Dr did not tell me	0	Husband Agree	I am not OK	I have money	No Ultrasound	0	0	0	25-29	4-7 years	=<3 km	Good	Yes	No	Yes
288	30 to 34	30	4	33	3	Below university degree	University or above	Employed	Housewife	Family income	Multiparus	N0	No	No	No	No	Yes	Wrong answer	4	First	Nearby Healthcare Center	Periodic follow up visit	No	Yes	Yes	Yes	Yes	Yes	No	No	0	0	Husband Agree	I am OK	I have money	0	0	0	0	30-34	4-7 years	>3 km	Good	No	Yes	No
289	20 to 24	23	2	26	1	University or above	Below university degree	Employed	Housewife	Family income	Nuall or Primparius	N0	No	No	No	No	Yes	Correct Answer	3	First	Nearby Healthcare Center	Periodic follow up visit	Yes	Yes	Yes	Yes	Yes	Yes	Yes	No	0	0	Husband Agree	I am OK	I have money	0	0	0	0	25-29	3 years or less	=<3 km	Good	No	Yes	No
292	25 to 29	29	1	2	3	University or above	University or above	Employed	Housewife	Family income	Nuall or Primparius	N0	No	No	No	No	Yes	Correct Answer	3	First	Private Hospital	Periodic follow up visit	Yes	Yes	Yes	No	No	Yes	Yes	No	0	0	Husband Agree	I am OK	I have money	No Ultrasound	No Labratory	No Consultant	0	<20	3 years or less	>3 km	Good	No	Yes	Yes
293	Equal or More than 40	40	7	45	15	Below university degree	University or above	Employed	Housewife	Family income	Multiparus	Yes	No	Yes	No	No	Yes	Correct Answer	1	Second or third	Governmental Hospital	Others	Yes	Yes	Yes	Yes	No	Yes	Yes	No	0	0	Husband Agree	I am not OK	I have money	No Ultrasound	No Labratory	No Consultant	0	>=40	8-11 years	>3 km	Low	No	No	Yes
297	30 to 34	30	2	31	8	University or above	University or above	Employed	Employed	Family income	Nuall or Primparius	N0	No	No	No	No	Yes	Correct Answer	3	Second or third	Nearby Healthcare Center	Periodic follow up visit	No	Yes	Yes	Yes	Yes	Yes	Yes	No	0	0	Husband Agree	I am not OK	I have money	No Ultrasound	No Labratory	No Consultant	0	30-34	3 years or less	>3 km	Good	No	No	Yes
298	Less than 20	19	8	30	17	Below university degree	University or above	Employed	Housewife	Family income	Nuall or Primparius	N0	No	No	No	No	Yes	Wrong answer	0	Second or third	Nearby Healthcare Center	Periodic follow up visit	Yes	Yes	Yes	Yes	No	Yes	Yes	Yes	0	0	Husband Agree	I am OK	I have money	0	0	0	0	30-34	8-11 years	>3 km	Low	No	Yes	No
300	25 to 29	29	6	45	17	Below university degree	Below university degree	Employed	Housewife	Family income	Nuall or Primparius	Yes	Yes	Yes	No	No	No	Wrong answer	0	Second or third	Nearby Healthcare Center	Others	Yes	Yes	Yes	Yes	No	Yes	Yes	No	0	0	Husband Agree	I am OK	I have money	0	0	0	0	>=40	4-7 years	>3 km	Low	No	Yes	No
302	Less than 20	16	1	30	17	Below university degree	Below university degree	Employed	Housewife	Family income	Nuall or Primparius	N0	No	No	No	No	Yes	Wrong answer	0	First	Nearby Healthcare Center	Swelling of hands/face	Yes	No	Yes	No	No	Yes	Yes	No	0	0	Husband Agree	I am OK	I have money	0	0	0	0	30-34	3 years or less	>3 km	Low	No	Yes	No
304	35 to 39	39	11	45	4	University or above	Below university degree	Employed	Housewife	Family income	Multiparus	N0	No	No	No	No	Yes	Wrong answer	1	First	Nearby Healthcare Center	Periodic follow up visit	Yes	Yes	Yes	Yes	Yes	Yes	Yes	Yes	0	0	Husband Agree	I am OK	I have money	0	0	0	0	>=40	8-11 years	>3 km	Low	No	Yes	No
305	30 to 34	31	5	36	19	University or above	University or above	Employed	Housewife	Family income	Multiparus	N0	No	No	No	No	Yes	Wrong answer	0	Second or third	Nearby Healthcare Center	Periodic follow up visit	Yes	No	No	Yes	No	Yes	Yes	Yes	0	0	Husband Agree	I am OK	I have money	0	0	0	0	35-39	4-7 years	>3 km	Low	No	Yes	No
306	35 to 39	35	10	38	17	University or above	University or above	Employed	Employed	Family income	Multiparus	N0	No	No	No	No	Yes	Wrong answer	3	First	Nearby Healthcare Center	Periodic follow up visit	Yes	Yes	Yes	Yes	No	Yes	Yes	Yes	0	0	Husband Agree	I am OK	I have money	0	No Labratory	No Consultant	0	35-39	8-11 years	>3 km	Good	No	Yes	Yes
307	30 to 34	34	3	39	3	Below university degree	Below university degree	Employed	Housewife	Family income	Nuall or Primparius	N0	No	No	No	No	Yes	Wrong answer	0	Second or third	Nearby Healthcare Center	Swelling of hands/face	Yes	Yes	No	No	No	Yes	Yes	Yes	0	0	Husband Agree	I am OK	I have money	0	0	0	0	35-39	4-7 years	>3 km	Low	No	Yes	No
308	20 to 24	22	2	29	5	University or above	University or above	Employed	Housewife	Family income	Nuall or Primparius	N0	No	No	No	No	Yes	Wrong answer	2	First	Nearby Healthcare Center	Periodic follow up visit	Yes	Yes	No	Yes	Yes	Yes	Yes	Yes	0	0	Husband Agree	I am OK	I have money	0	No Labratory	0	0	25-29	3 years or less	>3 km	Low	No	Yes	Yes
309	35 to 39	38	19	43	2	Below university degree	Below university degree	Employed	Housewife	Family income	Multiparus	N0	No	No	No	No	Yes	Wrong answer	0	Second or third	Nearby Healthcare Center	Swelling of hands/face	Yes	Yes	Yes	Yes	Yes	Yes	Yes	Yes	0	0	Husband Agree	I am OK	I have money	0	0	0	0	>=40	12 years or more	=<3 km	Low	No	Yes	No
310	25 to 29	28	5	31	2	University or above	Below university degree	Employed	Housewife	Family income	Multiparus	N0	No	No	No	No	Yes	Correct Answer	3	First	Nearby Healthcare Center	Periodic follow up visit	Yes	Yes	Yes	Yes	Yes	Yes	Yes	Yes	0	0	Husband Agree	I am OK	I have money	0	0	0	0	30-34	4-7 years	=<3 km	Good	No	Yes	No
312	35 to 39	39	21	46	17	Below university degree	University or above	Employed	Housewife	Family income	Multiparus	Yes	No	Yes	No	No	No	Wrong answer	0	Second or third	Nearby Healthcare Center	Periodic follow up visit	Yes	Yes	Yes	Yes	Yes	Yes	Yes	No	0	0	Husband Agree	I am OK	I have money	0	0	0	0	>=40	12 years or more	>3 km	Low	No	Yes	No
313	35 to 39	35	10	38	1	Below university degree	University or above	Employed	Employed	Family income	Multiparus	N0	No	No	No	No	Yes	Wrong answer	4	Second or third	Nearby Healthcare Center	Swelling of hands/face	Yes	Yes	Yes	Yes	Yes	Yes	Yes	Yes	0	0	Husband Agree	I am not OK	I have money	No Ultrasound	0	0	0	35-39	8-11 years	=<3 km	Good	No	No	Yes
316	25 to 29	29	5	34	17	University or above	University or above	Employed	Housewife	Family income	Multiparus	N0	No	No	No	No	Yes	Wrong answer	2	First	Nearby Healthcare Center	Periodic follow up visit	Yes	Yes	Yes	Yes	Yes	Yes	Yes	No	0	0	Husband Agree	I am not OK	I have money	No Ultrasound	0	0	0	30-34	4-7 years	>3 km	Low	No	No	Yes
317	25 to 29	26	1	40	2	Below university degree	University or above	Employed	Housewife	Family income	Nuall or Primparius	N0	No	No	No	No	Yes	Wrong answer	3	First	Nearby Healthcare Center	Periodic follow up visit	Yes	Yes	Yes	Yes	Yes	Yes	Yes	Yes	0	0	Husband Agree	I am OK	I have money	0	0	0	0	>=40	3 years or less	=<3 km	Good	No	Yes	No
318	30 to 34	30	7	32	3	University or above	University or above	Employed	Employed	Family income	Multiparus	Yes	No	No	No	No	Yes	Wrong answer	7	First	Nearby Healthcare Center	Periodic follow up visit	Yes	Yes	Yes	Yes	No	Yes	Yes	Yes	0	0	Husband Agree	I am OK	I have money	0	0	0	0	30-34	8-11 years	>3 km	Good	No	Yes	No
319	Less than 20	20	1	23	1	University or above	Below university degree	Employed	Housewife	Family income	Nuall or Primparius	N0	No	No	No	No	Yes	Wrong answer	4	First	Nearby Healthcare Center	Periodic follow up visit	Yes	Yes	Yes	Yes	No	Yes	Yes	Yes	0	0	Husband Agree	I am not OK	I have money	0	0	No Consultant	0	20-24	3 years or less	=<3 km	Good	No	No	Yes
321	25 to 29	27	3	23	2	University or above	Below university degree	Employed	Housewife	Family income	Nuall or Primparius	N0	No	No	No	No	Yes	Correct Answer	3	First	Nearby Healthcare Center	Periodic follow up visit	Yes	Yes	Yes	Yes	Yes	Yes	Yes	Yes	0	0	Husband Agree	I am OK	I have money	0	0	0	0	20-24	4-7 years	=<3 km	Good	No	Yes	No
322	Equal or More than 40	40	21	44	1	University or above	University or above	Employed	Housewife	Family income	Multiparus	Yes	No	No	No	No	Yes	Wrong answer	4	First	Nearby Healthcare Center	Periodic follow up visit	Yes	Yes	Yes	Yes	Yes	Yes	Yes	Yes	0	0	Husband Agree	I am OK	I have money	0	0	0	0	>=40	12 years or more	=<3 km	Good	No	Yes	No
323	35 to 39	36	20	39	3	University or above	University or above	Employed	Employed	Family income	Multiparus	N0	No	No	No	No	Yes	Correct Answer	4	First	Nearby Healthcare Center	Periodic follow up visit	Yes	Yes	Yes	Yes	Yes	Yes	Yes	Yes	0	0	Husband Agree	I am OK	I have money	0	0	0	0	35-39	12 years or more	>3 km	Good	No	Yes	No
324	20 to 24	24	4	33	4	University or above	University or above	Employed	Housewife	Family income	Multiparus	N0	No	No	No	No	Yes	Correct Answer	4	Second or third	Nearby Healthcare Center	Periodic follow up visit	Yes	Yes	Yes	Yes	Yes	Yes	Yes	Yes	0	0	Husband Agree	I am OK	I have money	0	0	0	0	30-34	4-7 years	>3 km	Good	No	Yes	No
325	30 to 34	33	4	36	2	Below university degree	University or above	Employed	Housewife	Family income	Multiparus	N0	No	No	No	No	Yes	Correct Answer	5	First	Nearby Healthcare Center	Periodic follow up visit	Yes	Yes	Yes	Yes	Yes	Yes	Yes	No	0	0	Husband Agree	I am not OK	I have money	0	0	0	0	35-39	4-7 years	=<3 km	Good	No	No	No
326	35 to 39	35	10	37	1	University or above	University or above	Employed	Housewife	Family income	Multiparus	N0	No	No	No	No	Yes	Correct Answer	0	First	Private Hospital	Periodic follow up visit	No	Yes	Yes	Yes	Yes	Yes	Yes	No	Dr did not tell me	0	Husband Agree	I am OK	I have money	0	0	0	0	35-39	8-11 years	=<3 km	Low	Yes	Yes	No
327	20 to 24	24	10	37	2	Below university degree	Below university degree	Employed	Housewife	Family income	Multiparus	N0	No	No	No	No	Yes	Wrong answer	3	First	Nearby Healthcare Center	Periodic follow up visit	Yes	Yes	Yes	Yes	Yes	Yes	Yes	No	0	0	Husband Agree	I am OK	I have money	0	0	0	0	35-39	8-11 years	=<3 km	Good	No	Yes	No
328	35 to 39	37	10	15	2	University or above	Below university degree	Employed	Employed	Family income	Multiparus	N0	No	No	No	No	Yes	Wrong answer	3	Second or third	Nearby Healthcare Center	Periodic follow up visit	Yes	Yes	Yes	Yes	Yes	Yes	Yes	No	0	0	Husband Agree	I am not OK	I have money	0	0	No Consultant	0	<20	8-11 years	=<3 km	Good	No	No	Yes
329	30 to 34	30	9	35	2	Below university degree	University or above	Employed	Housewife	Family income	Multiparus	N0	No	No	No	No	Yes	Wrong answer	2	Second or third	Nearby Healthcare Center	Periodic follow up visit	Yes	Yes	Yes	Yes	Yes	Yes	Yes	Yes	0	0	Husband Agree	I am OK	I have money	0	0	0	0	35-39	8-11 years	=<3 km	Low	No	Yes	No
333	30 to 34	30	4	35	2	University or above	University or above	Employed	Housewife	Family income	Nuall or Primparius	N0	No	No	No	No	Yes	Wrong answer	2	Second or third	Nearby Healthcare Center	Periodic follow up visit	Yes	Yes	Yes	Yes	Yes	Yes	Yes	Yes	0	0	Husband Agree	I am not OK	I have money	0	0	No Consultant	0	35-39	4-7 years	=<3 km	Low	No	No	Yes
335	25 to 29	27	3	29	5	University or above	University or above	Employed	Employed	Family income	Nuall or Primparius	N0	No	No	No	No	Yes	Wrong answer	4	Second or third	Nearby Healthcare Center	Periodic follow up visit	Yes	Yes	No	Yes	No	Yes	Yes	Yes	0	0	Husband Agree	I am OK	I have money	0	0	0	0	25-29	4-7 years	>3 km	Good	No	Yes	No
336	20 to 24	23	2	26	2	University or above	University or above	Employed	Employed	Family income	Nuall or Primparius	N0	No	No	No	No	Yes	Wrong answer	1	Second or third	Nearby Healthcare Center	Periodic follow up visit	Yes	Yes	Yes	Yes	Yes	Yes	Yes	Yes	0	0	Husband Agree	I am OK	I have money	0	0	0	0	25-29	3 years or less	=<3 km	Low	No	Yes	No
337	20 to 24	22	1	27	2	University or above	University or above	Employed	Employed	Family income	Nuall or Primparius	N0	No	No	No	No	Yes	Wrong answer	3	First	Nearby Healthcare Center	Periodic follow up visit	Yes	Yes	Yes	Yes	No	Yes	Yes	No	0	0	Husband Agree	I am OK	I have money	0	0	0	0	25-29	3 years or less	=<3 km	Good	No	Yes	No
338	30 to 34	30	7	6	1	Below university degree	University or above	Employed	Employed	Family income	Multiparus	Yes	No	No	No	No	Yes	Wrong answer	2	Second or third	Nearby Healthcare Center	Periodic follow up visit	Yes	Yes	No	No	No	No	No	No	0	0	Husband Agree	I am OK	I have money	0	0	0	0	<20	8-11 years	=<3 km	Low	No	Yes	No
339	35 to 39	39	10	10	2	Below university degree	University or above	Employed	Employed	Family income	Multiparus	N0	No	No	Yes	No	Yes	Wrong answer	4	First	Nearby Healthcare Center	Periodic follow up visit	Yes	Yes	No	No	No	No	No	No	0	0	Husband Agree	I am OK	I have money	0	0	0	0	<20	8-11 years	=<3 km	Good	No	Yes	No
340	Less than 20	17	5	30	3	Below university degree	Below university degree	Employed	Housewife	Family income	Multiparus	Yes	No	No	No	No	No	Wrong answer	1	First	Nearby Healthcare Center	Periodic follow up visit	No	Yes	Yes	Yes	No	Yes	Yes	Yes	0	0	Husband Agree	I am OK	I have money	0	0	0	0	30-34	4-7 years	>3 km	Low	No	Yes	No
341	Less than 20	18	1	26	0	Below university degree	Below university degree	Employed	Housewife	Family income	Nuall or Primparius	N0	No	No	No	No	No	Wrong answer	3	First	Nearby Healthcare Center	Periodic follow up visit	Yes	Yes	Yes	Yes	Yes	Yes	Yes	Yes	0	0	Husband Agree	I am OK	I have money	No Ultrasound	0	0	0	25-29	3 years or less	=<3 km	Good	No	Yes	Yes
342	35 to 39	35	4	33	1	University or above	Below university degree	Employed	Housewife	Family income	Multiparus	N0	No	No	No	No	Yes	Wrong answer	2	First	Nearby Healthcare Center	Periodic follow up visit	Yes	Yes	Yes	Yes	Yes	Yes	Yes	Yes	0	0	Husband Agree	I am OK	I have money	0	0	0	0	30-34	4-7 years	=<3 km	Low	No	Yes	No
343	35 to 39	35	5	39	1	Below university degree	Below university degree	Employed	Housewife	Family income	Nuall or Primparius	Yes	No	No	No	No	Yes	Wrong answer	3	First	Nearby Healthcare Center	Periodic follow up visit	Yes	Yes	Yes	Yes	No	Yes	Yes	Yes	0	0	Husband Agree	I am OK	I have money	0	0	0	0	35-39	4-7 years	=<3 km	Good	No	Yes	No
345	25 to 29	29	3	33	1	University or above	Below university degree	Employed	Housewife	Family income	Nuall or Primparius	N0	No	No	No	No	No	Wrong answer	3	First	Nearby Healthcare Center	Periodic follow up visit	Yes	Yes	Yes	Yes	No	Yes	Yes	No	0	0	Husband Agree	I am OK	I have money	0	0	0	0	30-34	4-7 years	=<3 km	Good	No	Yes	No
346	25 to 29	28	6	34	1	Below university degree	Below university degree	Employed	Housewife	Family income	Nuall or Primparius	N0	No	No	No	No	No	Wrong answer	3	First	Nearby Healthcare Center	Periodic follow up visit	Yes	Yes	Yes	Yes	Yes	Yes	Yes	Yes	0	0	Husband Agree	I am OK	I have money	0	0	0	0	30-34	4-7 years	=<3 km	Good	No	Yes	No
347	25 to 29	26	3	28	1	University or above	Below university degree	Employed	Housewife	Family income	Nuall or Primparius	N0	No	No	No	No	No	Wrong answer	3	First	Nearby Healthcare Center	Periodic follow up visit	Yes	Yes	Yes	Yes	No	Yes	Yes	No	0	0	Husband Agree	I am OK	I have money	No Ultrasound	0	No Consultant	0	25-29	4-7 years	=<3 km	Good	No	Yes	Yes
348	35 to 39	35	3	30	1	University or above	Below university degree	Employed	Housewife	Family income	Nuall or Primparius	N0	No	No	No	No	No	Wrong answer	3	First	Nearby Healthcare Center	Periodic follow up visit	Yes	No	No	Yes	Yes	Yes	No	No	0	0	Husband Agree	I am OK	I have money	0	0	0	0	30-34	4-7 years	=<3 km	Good	No	Yes	No
349	Less than 20	20	1	26	1	Below university degree	Below university degree	Employed	Housewife	Family income	Nuall or Primparius	N0	No	No	No	No	No	Wrong answer	3	First	Nearby Healthcare Center	Periodic follow up visit	Yes	Yes	Yes	No	No	Yes	No	No	0	0	Husband Agree	I am OK	I have money	0	0	0	0	25-29	3 years or less	=<3 km	Good	No	Yes	No
352	25 to 29	29	1	33	2	University or above	University or above	Employed	Housewife	Family income	Nuall or Primparius	N0	No	No	No	No	Yes	Correct Answer	1	First	Nearby Healthcare Center	Periodic follow up visit	Yes	Yes	Yes	Yes	Yes	Yes	Yes	Yes	0	0	Husband Agree	I am OK	I have money	0	0	No Consultant	0	30-34	3 years or less	=<3 km	Low	No	Yes	Yes
353	20 to 24	24	5	37	5	University or above	University or above	Employed	Employed	Family income	Nuall or Primparius	N0	No	No	No	No	Yes	Wrong answer	3	Second or third	Nearby Healthcare Center	Periodic follow up visit	Yes	Yes	Yes	Yes	Yes	Yes	Yes	Yes	0	0	Husband Agree	I am OK	I have money	0	0	0	0	35-39	4-7 years	>3 km	Good	No	Yes	No
354	Less than 20	19	3	23	5	Below university degree	Below university degree	Employed	Employed	Family income	Nuall or Primparius	N0	No	No	No	No	Yes	Wrong answer	1	First	Nearby Healthcare Center	Periodic follow up visit	Yes	Yes	Yes	Yes	Yes	Yes	Yes	Yes	0	0	Husband Agree	I am OK	I have money	0	0	0	0	20-24	4-7 years	>3 km	Low	No	Yes	No
355	35 to 39	35	2	36	1	University or above	University or above	Employed	Housewife	Family income	Nuall or Primparius	N0	No	No	No	No	Yes	Wrong answer	3	First	Nearby Healthcare Center	Periodic follow up visit	Yes	Yes	Yes	Yes	Yes	Yes	Yes	Yes	0	0	Husband Agree	I am OK	I have money	No Ultrasound	0	No Consultant	0	35-39	3 years or less	=<3 km	Good	No	Yes	Yes
356	25 to 29	28	9	33	0	Below university degree	Below university degree	Employed	Housewife	Family income	Nuall or Primparius	Yes	No	No	No	No	Yes	Wrong answer	4	First	Nearby Healthcare Center	Periodic follow up visit	Yes	Yes	Yes	Yes	No	Yes	Yes	Yes	0	0	Husband Agree	I am OK	I have money	0	0	0	0	30-34	8-11 years	=<3 km	Good	No	Yes	No
357	Less than 20	20	2	2	0	Below university degree	Below university degree	Employed	Employed	Family income	Nuall or Primparius	N0	No	No	No	No	No	Wrong answer	1	First	Private Hospital	Periodic follow up visit	Yes	Yes	Yes	Yes	Yes	Yes	Yes	Yes	0	0	Husband Agree	I am OK	I have money	0	0	No Consultant	0	<20	3 years or less	=<3 km	Low	No	Yes	Yes
358	30 to 34	33	13	39	0	Below university degree	Below university degree	Employed	Housewife	Family income	Nuall or Primparius	Yes	No	No	No	No	Yes	Wrong answer	3	First	Nearby Healthcare Center	Periodic follow up visit	Yes	Yes	Yes	Yes	Yes	Yes	Yes	No	0	0	Husband Agree	I am not OK	I have money	0	0	No Consultant	0	35-39	12 years or more	=<3 km	Good	No	No	Yes
359	35 to 39	36	19	40	0	Below university degree	Below university degree	Employed	Employed	Family income	Multiparus	N0	No	No	No	No	Yes	Wrong answer	3	First	Nearby Healthcare Center	Periodic follow up visit	Yes	Yes	Yes	Yes	No	Yes	Yes	Yes	0	0	Husband Agree	I am OK	I have money	0	0	0	0	>=40	12 years or more	=<3 km	Good	No	Yes	No
360	20 to 24	24	4	28	1	Below university degree	University or above	Employed	Housewife	Family income	Multiparus	N0	No	No	No	No	Yes	Wrong answer	3	First	Nearby Healthcare Center	Periodic follow up visit	Yes	Yes	Yes	Yes	No	Yes	Yes	No	0	0	Husband Agree	I am OK	I have money	0	0	0	0	25-29	4-7 years	=<3 km	Good	No	Yes	No
361	Less than 20	20	1	25	1	Below university degree	Below university degree	Employed	Housewife	Family income	Nuall or Primparius	N0	No	No	No	No	No	Wrong answer	1	First	Private Hospital	Periodic follow up visit	Yes	Yes	Yes	Yes	No	Yes	Yes	No	0	0	Husband Agree	I am OK	I have money	0	0	0	0	25-29	3 years or less	=<3 km	Low	No	Yes	No
362	35 to 39	35	10	37	5	Below university degree	University or above	Employed	Housewife	Family income	Multiparus	N0	No	No	No	No	No	Wrong answer	2	Second or third	Nearby Healthcare Center	Periodic follow up visit	Yes	Yes	Yes	Yes	Yes	Yes	Yes	Yes	0	0	Husband Agree	I am OK	I have money	0	0	0	0	35-39	8-11 years	>3 km	Low	No	Yes	No
363	25 to 29	29	5	34	1	Below university degree	Below university degree	Employed	Employed	Family income	Multiparus	N0	No	No	No	No	No	Wrong answer	1	First	Nearby Healthcare Center	Periodic follow up visit	Yes	Yes	Yes	Yes	Yes	Yes	Yes	No	0	0	Husband Agree	I am OK	I have money	0	0	0	0	30-34	4-7 years	=<3 km	Low	No	Yes	No
364	30 to 34	34	8	39	1	University or above	Below university degree	Employed	Housewife	Family income	Multiparus	N0	No	No	No	No	Yes	Wrong answer	2	First	Nearby Healthcare Center	Periodic follow up visit	Yes	Yes	Yes	Yes	Yes	Yes	Yes	Yes	0	0	Husband Agree	I am OK	I have money	0	0	0	0	35-39	8-11 years	=<3 km	Low	No	Yes	No
365	25 to 29	27	4	29	1	Below university degree	Below university degree	Employed	Housewife	Family income	Multiparus	N0	No	No	No	No	No	Wrong answer	2	First	Private Hospital	Periodic follow up visit	Yes	Yes	Yes	No	No	Yes	Yes	No	0	0	Husband Agree	I am OK	I have money	0	0	0	0	25-29	4-7 years	=<3 km	Low	No	Yes	No
366	35 to 39	38	14	42	1	Below university degree	Below university degree	Employed	Housewife	Family income	Multiparus	N0	No	No	No	No	No	Wrong answer	3	First	Nearby Healthcare Center	Periodic follow up visit	Yes	Yes	Yes	Yes	Yes	Yes	Yes	No	0	0	Husband Agree	I am OK	I have money	0	0	0	0	>=40	12 years or more	=<3 km	Good	No	Yes	No
367	35 to 39	35	1	37	0	Below university degree	Below university degree	Employed	Housewife	Family income	Nuall or Primparius	N0	No	No	No	No	No	Wrong answer	1	First	Nearby Healthcare Center	Periodic follow up visit	Yes	Yes	Yes	Yes	Yes	Yes	Yes	No	0	0	Husband Agree	I am OK	I have money	0	0	0	0	35-39	3 years or less	=<3 km	Low	No	Yes	No
369	Less than 20	18	1	25	0	Below university degree	Below university degree	Employed	Housewife	Family income	Nuall or Primparius	N0	No	No	No	No	Yes	Wrong answer	2	First	Private Hospital	Periodic follow up visit	Yes	Yes	Yes	Yes	Yes	Yes	Yes	No	0	0	Husband Agree	I am OK	I have money	0	0	0	0	25-29	3 years or less	=<3 km	Low	No	Yes	No
370	20 to 24	23	4	33	0	University or above	University or above	Employed	Employed	Family income	Multiparus	N0	No	No	No	No	No	Wrong answer	2	First	Nearby Healthcare Center	Periodic follow up visit	Yes	No	Yes	Yes	No	Yes	Yes	Yes	0	0	Husband Agree	I am OK	I have money	0	0	0	0	30-34	4-7 years	=<3 km	Low	No	Yes	No
3	35 to 39	36	19	39	1	University or above	Below university degree	Not working	Employed	10000 and more	Multiparus	N0	No	No	No	No	Yes	Wrong answer	6	First	Nearby Healthcare Center	Periodic follow up visit	Yes	Yes	Yes	Yes	Yes	Yes	Yes	Yes	0	0	Husband Agree	I am not OK	I have money	0	0	0	0	35-39	12 years or more	=<3 km	Good	No	No	No
4	20 to 24	24	2	28	3	University or above	University or above	Employed	Employed	10000 and more	Nuall or Primparius	N0	No	No	No	No	Yes	Correct Answer	3	First	Nearby Healthcare Center	Periodic follow up visit	Yes	Yes	Yes	Yes	Yes	Yes	Yes	Yes	0	0	Husband Agree	I am not OK	I have money	0	0	0	0	25-29	3 years or less	>3 km	Good	No	No	No
7	30 to 34	34	13	38	6	University or above	University or above	Employed	Employed	10000 and more	Multiparus	Yes	No	No	No	No	Yes	Wrong answer	4	First	Private Hospital	Periodic follow up visit	Yes	Yes	Yes	Yes	Yes	Yes	Yes	Yes	0	0	Husband Agree	I am OK	I have money	0	0	0	0	35-39	12 years or more	>3 km	Good	No	Yes	No
11	30 to 34	30	12	36	2	University or above	Below university degree	Employed	Employed	10000 and more	Multiparus	N0	No	No	No	No	Yes	Wrong answer	11	First	Nearby Healthcare Center	Periodic follow up visit	Yes	Yes	No	No	No	No	No	No	0	0	Husband Agree	I am not OK	I have money	No Ultrasound	0	0	0	35-39	12 years or more	=<3 km	Good	No	No	Yes
14	35 to 39	38	12	41	2	University or above	Below university degree	Employed	Employed	10000 and more	Multiparus	N0	No	No	No	No	Yes	Wrong answer	9	First	Private Hospital	Periodic follow up visit	Yes	Yes	Yes	Yes	Yes	Yes	Yes	Yes	0	0	Husband Agree	I am not OK	I have money	0	0	0	0	>=40	12 years or more	=<3 km	Good	No	No	No
15	25 to 29	28	2	29	2	University or above	University or above	Employed	Employed	10000 and more	Nuall or Primparius	N0	No	No	No	No	Yes	Wrong answer	6	First	Nearby Healthcare Center	Periodic follow up visit	Yes	Yes	Yes	Yes	Yes	Yes	Yes	No	Dr did not tell me	0	Husband Agree	I am not OK	I have money	0	0	0	0	25-29	3 years or less	=<3 km	Good	Yes	No	No
18	30 to 34	33	13	40	2	University or above	University or above	Employed	Employed	10000 and more	Multiparus	Yes	No	No	No	No	Yes	Wrong answer	8	First	Nearby Healthcare Center	Periodic follow up visit	Yes	Yes	Yes	Yes	No	Yes	Yes	No	Dr did not tell me	0	Husband Agree	I am not OK	I have money	0	0	No Consultant	0	>=40	12 years or more	=<3 km	Good	Yes	No	Yes
20	30 to 34	33	11	40	1	University or above	University or above	Employed	Employed	10000 and more	Multiparus	N0	No	No	No	No	Yes	Wrong answer	9	First	Nearby Healthcare Center	Periodic follow up visit	Yes	Yes	Yes	Yes	No	Yes	Yes	No	Dr did not tell me	0	Husband Agree	I am not OK	I have money	0	0	0	0	>=40	8-11 years	=<3 km	Good	Yes	No	No
27	30 to 34	30	2	40	20	University or above	University or above	Employed	Employed	10000 and more	Nuall or Primparius	Yes	No	No	No	No	Yes	Wrong answer	6	First	Governmental Hospital	Periodic follow up visit	Yes	Yes	Yes	Yes	No	Yes	Yes	Yes	0	0	Husband Agree	I am not OK	I have money	0	0	0	0	>=40	3 years or less	>3 km	Good	No	No	No
31	35 to 39	35	11	35	3	University or above	University or above	Employed	Employed	10000 and more	Multiparus	N0	No	No	No	No	Yes	Wrong answer	4	First	Nearby Healthcare Center	Periodic follow up visit	Yes	Yes	No	No	No	No	No	No	Dr did not tell me	0	Husband Agree	I am not OK	I have money	0	0	0	0	35-39	8-11 years	>3 km	Good	Yes	No	No
33	30 to 34	32	3	32	3	University or above	University or above	Employed	Employed	10000 and more	Nuall or Primparius	N0	No	No	No	No	Yes	Wrong answer	6	First	Nearby Healthcare Center	Periodic follow up visit	Yes	Yes	No	No	No	No	No	No	Dr did not tell me	0	Husband Agree	I am not OK	I have money	0	0	0	0	30-34	4-7 years	>3 km	Good	Yes	No	No
34	30 to 34	33	7	34	1	University or above	University or above	Employed	Employed	10000 and more	Nuall or Primparius	N0	No	No	No	No	Yes	Wrong answer	6	First	Nearby Healthcare Center	Periodic follow up visit	Yes	Yes	Yes	Yes	No	Yes	Yes	Yes	Dr did not tell me	0	Husband Agree	I am not OK	I have money	0	0	0	0	30-34	8-11 years	=<3 km	Good	Yes	No	No
38	35 to 39	36	10	36	1	University or above	University or above	Employed	Employed	10000 and more	Multiparus	N0	Yes	No	No	Yes	Yes	Wrong answer	3	First	Nearby Healthcare Center	Periodic follow up visit	Yes	Yes	Yes	Yes	Yes	Yes	Yes	Yes	0	She Did Not like Services	Husband Agree	I am not OK	I have money	No Ultrasound	No Labratory	0	0	35-39	8-11 years	=<3 km	Good	Yes	No	Yes
42	35 to 39	39	11	21	1	University or above	Below university degree	Not working	Employed	10000 and more	Multiparus	Yes	No	No	No	No	Yes	Wrong answer	3	Second or third	Governmental Hospital	Periodic follow up visit	Yes	Yes	Yes	Yes	No	Yes	Yes	Yes	0	0	Husband Agree	I am not OK	I have money	0	0	0	0	20-24	8-11 years	=<3 km	Good	No	No	No
43	35 to 39	35	18	42	4	Below university degree	Below university degree	Employed	Employed	10000 and more	Multiparus	N0	No	No	No	No	Yes	Wrong answer	5	First	Nearby Healthcare Center	Periodic follow up visit	Yes	Yes	Yes	Yes	Yes	Yes	Yes	No	Dr did not tell me	0	Husband Agree	I am OK	I have money	No Ultrasound	0	0	0	>=40	12 years or more	>3 km	Good	Yes	Yes	Yes
59	Equal or More than 40	43	10	48	1	University or above	Below university degree	Not working	Employed	10000 and more	Multiparus	N0	No	Yes	No	Yes	Yes	Wrong answer	8	First	Governmental Hospital	Periodic follow up visit	Yes	No	Yes	No	No	Yes	Yes	No	0	0	Husband Agree	I am not OK	I have money	0	0	No Consultant	0	>=40	8-11 years	=<3 km	Good	No	No	Yes
68	35 to 39	36	7	36	1	University or above	University or above	Employed	Employed	10000 and more	Multiparus	Yes	No	No	No	No	Yes	Wrong answer	5	First	Nearby Healthcare Center	Periodic follow up visit	Yes	Yes	No	No	No	No	No	No	Dr did not tell me	0	Husband Agree	I am not OK	I have money	0	0	0	0	35-39	8-11 years	=<3 km	Good	Yes	No	No
69	20 to 24	21	1	24	69	Below university degree	Below university degree	Employed	Housewife	10000 and more	Nuall or Primparius	N0	No	No	No	No	Yes	Correct Answer	5	First	Nearby Healthcare Center	Periodic follow up visit	Yes	Yes	Yes	Yes	Yes	Yes	Yes	No	Dr did not tell me	0	Husband Agree	I am not OK	I have money	0	0	0	0	20-24	3 years or less	>3 km	Good	Yes	No	No
89	30 to 34	32	16	41	1	Below university degree	Below university degree	Employed	Housewife	10000 and more	Multiparus	Yes	No	No	No	No	Yes	Wrong answer	7	First	Private Hospital	Periodic follow up visit	Yes	Yes	Yes	Yes	No	Yes	Yes	No	Dr did not tell me	0	Husband Agree	I am not OK	I have money	0	0	0	0	>=40	12 years or more	=<3 km	Good	Yes	No	No
96	Equal or More than 40	40	10	39	1	University or above	Below university degree	Employed	Employed	10000 and more	Multiparus	Yes	No	No	No	No	Yes	Wrong answer	5	First	Nearby Healthcare Center	Periodic follow up visit	Yes	Yes	Yes	Yes	Yes	Yes	Yes	Yes	0	0	Husband Agree	I am OK	I have money	0	0	0	0	35-39	8-11 years	=<3 km	Good	No	Yes	No
104	20 to 24	23	8	32	23	Below university degree	University or above	Employed	Housewife	10000 and more	Multiparus	N0	No	No	No	No	Yes	Correct Answer	4	First	Nearby Healthcare Center	Periodic follow up visit	No	No	No	No	No	No	No	Yes	0	0	Husband Agree	I am OK	I have money	0	0	0	0	30-34	8-11 years	>3 km	Good	No	Yes	No
125	25 to 29	25	10	41	1	Below university degree	University or above	Employed	Employed	10000 and more	Multiparus	N0	No	No	Yes	No	Yes	Correct Answer	4	First	Nearby Healthcare Center	Periodic follow up visit	Yes	Yes	Yes	Yes	No	Yes	Yes	Yes	0	0	Husband Agree	I am not OK	I have money	No Ultrasound	No Labratory	0	0	>=40	8-11 years	=<3 km	Good	No	No	Yes
126	30 to 34	33	9	44	1	Below university degree	University or above	Employed	Housewife	10000 and more	Multiparus	N0	No	No	No	No	Yes	Correct Answer	5	First	Private Hospital	Periodic follow up visit	No	Yes	Yes	No	No	Yes	Yes	No	0	0	Husband Agree	I am not OK	I have money	No Ultrasound	0	0	0	>=40	8-11 years	=<3 km	Good	No	No	Yes
130	35 to 39	37	15	44	2	Below university degree	Below university degree	Employed	Housewife	10000 and more	Multiparus	N0	No	No	No	No	Yes	Correct Answer	6	First	Private Hospital	Periodic follow up visit	Yes	Yes	Yes	Yes	Yes	Yes	Yes	No	0	0	Husband Agree	I am OK	I have money	0	0	0	0	>=40	12 years or more	=<3 km	Good	No	Yes	No
131	30 to 34	34	17	38	2	Below university degree	University or above	Employed	Housewife	10000 and more	Multiparus	Yes	No	No	No	No	Yes	Correct Answer	5	First	Nearby Healthcare Center	Periodic follow up visit	Yes	Yes	No	No	No	No	No	No	0	0	Husband Agree	I am not OK	I have money	0	0	0	0	35-39	12 years or more	=<3 km	Good	No	No	No
133	30 to 34	30	7	42	1	Below university degree	Below university degree	Employed	Employed	10000 and more	Multiparus	N0	No	No	No	No	Yes	Wrong answer	6	First	Nearby Healthcare Center	Periodic follow up visit	Yes	Yes	Yes	Yes	Yes	Yes	Yes	Yes	0	0	Husband Agree	I am not OK	I have money	No Ultrasound	0	0	0	>=40	8-11 years	=<3 km	Good	No	No	Yes
141	Equal or More than 40	40	18	40	2	Below university degree	Below university degree	Employed	Housewife	10000 and more	Multiparus	N0	No	No	No	No	Yes	Wrong answer	7	First	Nearby Healthcare Center	Periodic follow up visit	Yes	Yes	Yes	Yes	Yes	Yes	Yes	Yes	Dr did not tell me	0	Husband Agree	I am not OK	I have money	0	0	0	0	>=40	12 years or more	=<3 km	Good	Yes	No	No
142	30 to 34	31	14	37	1	Below university degree	University or above	Employed	Housewife	10000 and more	Multiparus	N0	No	No	No	No	Yes	Wrong answer	7	First	Nearby Healthcare Center	Periodic follow up visit	Yes	Yes	Yes	Yes	Yes	Yes	Yes	Yes	Dr did not tell me	0	Husband Agree	I am not OK	I have money	0	0	0	0	35-39	12 years or more	=<3 km	Good	Yes	No	No
145	20 to 24	24	6	32	1	Below university degree	University or above	Employed	Housewife	10000 and more	Multiparus	Yes	No	No	No	No	Yes	Wrong answer	7	First	Nearby Healthcare Center	Periodic follow up visit	Yes	Yes	No	No	No	No	No	No	Dr did not tell me	0	Husband Agree	I am not OK	I have money	0	0	0	0	30-34	4-7 years	=<3 km	Good	Yes	No	No
146	20 to 24	24	6	34	1	Below university degree	University or above	Employed	Housewife	10000 and more	Multiparus	Yes	No	No	No	No	Yes	Wrong answer	7	First	Nearby Healthcare Center	Periodic follow up visit	Yes	Yes	Yes	Yes	Yes	Yes	Yes	Yes	Dr did not tell me	0	Husband Agree	I am not OK	I have money	0	0	0	0	30-34	4-7 years	=<3 km	Good	Yes	No	No
148	25 to 29	29	8	36	1	Below university degree	Below university degree	Employed	Housewife	10000 and more	Multiparus	N0	No	No	No	No	Yes	Wrong answer	7	First	Nearby Healthcare Center	Periodic follow up visit	Yes	Yes	Yes	Yes	No	Yes	No	No	Dr did not tell me	0	Husband Agree	I am not OK	I have money	0	0	0	0	35-39	8-11 years	=<3 km	Good	Yes	No	No
153	25 to 29	27	7	60	0	Below university degree	Below university degree	Employed	Housewife	10000 and more	Multiparus	N0	No	No	No	No	Yes	Wrong answer	7	First	Nearby Healthcare Center	Periodic follow up visit	Yes	Yes	Yes	Yes	Yes	Yes	No	No	Dr did not tell me	0	Husband Agree	I am not OK	I have money	0	0	0	0	>=40	8-11 years	=<3 km	Good	Yes	No	No
155	Equal or More than 40	42	20	52	2	University or above	University or above	Employed	Employed	10000 and more	Multiparus	Yes	No	No	No	No	Yes	Correct Answer	4	First	Nearby Healthcare Center	Periodic follow up visit	No	Yes	Yes	No	No	Yes	Yes	No	Dr did not tell me	0	Husband Agree	I am not OK	I have money	0	0	0	0	>=40	12 years or more	=<3 km	Good	Yes	No	No
157	35 to 39	37	14	14	3	University or above	University or above	Employed	Employed	10000 and more	Multiparus	Yes	No	No	Yes	No	Yes	Wrong answer	14	First	Nearby Healthcare Center	Periodic follow up visit	Yes	Yes	Yes	Yes	No	Yes	Yes	No	0	0	Husband Agree	I am not OK	I do not have mony	No Ultrasound	0	0	0	<20	12 years or more	>3 km	Good	No	Yes	Yes
161	30 to 34	32	3	32	3	University or above	Below university degree	Employed	Employed	10000 and more	Nuall or Primparius	N0	No	No	No	No	Yes	Wrong answer	7	First	Nearby Healthcare Center	Periodic follow up visit	Yes	Yes	Yes	Yes	Yes	Yes	Yes	No	0	0	Husband Agree	I am not OK	I have money	No Ultrasound	0	0	0	30-34	4-7 years	>3 km	Good	No	No	Yes
164	30 to 34	34	13	36	3	University or above	University or above	Employed	Employed	10000 and more	Multiparus	Yes	No	No	No	No	Yes	Wrong answer	5	First	Private Hospital	Others	Yes	Yes	Yes	Yes	Yes	Yes	Yes	No	0	0	Husband Agree	I am not OK	I have money	0	0	0	0	35-39	12 years or more	>3 km	Good	No	No	No
181	30 to 34	33	7	38	1	University or above	University or above	Employed	Employed	10000 and more	Multiparus	Yes	No	No	No	No	Yes	Wrong answer	7	First	Private Hospital	Periodic follow up visit	Yes	Yes	Yes	Yes	Yes	Yes	Yes	No	0	0	Husband Agree	I am not OK	I have money	0	0	No Consultant	0	35-39	8-11 years	=<3 km	Good	No	No	Yes
189	30 to 34	32	8	33	10	University or above	Below university degree	Employed	Employed	10000 and more	Multiparus	N0	No	No	No	No	Yes	Wrong answer	0	First	Governmental Hospital	Swelling of hands/face	No	Yes	Yes	Yes	No	Yes	No	No	0	0	Husband Agree	I am not OK	I have money	No Ultrasound	No Labratory	No Consultant	0	30-34	8-11 years	>3 km	Low	No	No	Yes
191	20 to 24	22	3	28	2	University or above	University or above	Employed	Housewife	10000 and more	Nuall or Primparius	N0	No	No	No	No	Yes	Correct Answer	1	First	Nearby Healthcare Center	Periodic follow up visit	Yes	Yes	Yes	Yes	No	Yes	Yes	No	0	0	Husband Agree	I am not OK	I have money	No Ultrasound	No Labratory	0	0	25-29	4-7 years	=<3 km	Low	No	No	Yes
193	20 to 24	24	3	21	2	University or above	University or above	Employed	Housewife	10000 and more	Nuall or Primparius	N0	No	No	No	No	Yes	Correct Answer	0	First	Nearby Healthcare Center	Periodic follow up visit	Yes	Yes	Yes	Yes	No	Yes	Yes	No	0	0	Husband Agree	I am not OK	I have money	No Ultrasound	No Labratory	0	Other reasons	20-24	4-7 years	=<3 km	Low	No	No	Yes
194	20 to 24	22	5	22	2	University or above	University or above	Employed	Housewife	10000 and more	Multiparus	N0	No	No	No	No	Yes	Wrong answer	0	First	Nearby Healthcare Center	Periodic follow up visit	Yes	Yes	Yes	Yes	Yes	Yes	Yes	Yes	0	0	Husband Agree	I am not OK	I have money	No Ultrasound	0	No Consultant	0	20-24	4-7 years	=<3 km	Low	No	No	Yes
195	25 to 29	25	3	29	2	University or above	University or above	Employed	Employed	10000 and more	Nuall or Primparius	N0	No	No	No	No	Yes	Correct Answer	0	First	Nearby Healthcare Center	Periodic follow up visit	Yes	Yes	Yes	Yes	No	Yes	Yes	No	0	0	Husband Agree	I am not OK	I have money	No Ultrasound	0	0	Other reasons	25-29	4-7 years	=<3 km	Low	No	No	Yes
196	35 to 39	37	16	44	6	University or above	Below university degree	Employed	Employed	10000 and more	Multiparus	N0	No	No	No	No	Yes	Correct Answer	0	First	Nearby Healthcare Center	Periodic follow up visit	Yes	Yes	Yes	Yes	Yes	Yes	Yes	No	0	0	Husband Agree	I am not OK	I have money	No Ultrasound	No Labratory	No Consultant	0	>=40	12 years or more	>3 km	Low	No	No	Yes
197	Equal or More than 40	41	17	43	5	University or above	Below university degree	Employed	Employed	10000 and more	Multiparus	N0	No	No	No	No	Yes	Wrong answer	5	Second or third	Nearby Healthcare Center	Periodic follow up visit	Yes	Yes	Yes	Yes	Yes	Yes	Yes	No	0	0	Husband Agree	I am OK	I have money	No Ultrasound	0	0	0	>=40	12 years or more	>3 km	Good	No	Yes	Yes
198	35 to 39	38	9	42	3	Below university degree	University or above	Employed	Housewife	10000 and more	Multiparus	Yes	No	No	No	No	Yes	Wrong answer	2	First	Nearby Healthcare Center	Periodic follow up visit	No	No	No	No	No	No	Yes	No	0	0	Husband Agree	I am not OK	I have money	No Ultrasound	0	No Consultant	0	>=40	8-11 years	>3 km	Low	No	No	Yes
199	35 to 39	39	17	39	3	Below university degree	University or above	Employed	Housewife	10000 and more	Multiparus	N0	Yes	No	No	No	Yes	Wrong answer	1	Second or third	Nearby Healthcare Center	Periodic follow up visit	Yes	No	Yes	Yes	Yes	Yes	Yes	Yes	0	0	Husband Agree	I am not OK	I have money	No Ultrasound	No Labratory	No Consultant	0	35-39	12 years or more	>3 km	Low	No	No	Yes
203	30 to 34	34	9	39	3	University or above	Below university degree	Employed	Employed	10000 and more	Multiparus	Yes	Yes	No	No	No	Yes	Wrong answer	1	First	Nearby Healthcare Center	Periodic follow up visit	Yes	Yes	Yes	Yes	Yes	Yes	Yes	No	0	0	Husband Agree	I am not OK	I have money	No Ultrasound	No Labratory	No Consultant	0	35-39	8-11 years	>3 km	Low	No	No	Yes
204	25 to 29	29	8	33	1	University or above	Below university degree	Employed	Employed	10000 and more	Multiparus	N0	No	No	No	No	Yes	Correct Answer	5	First	Nearby Healthcare Center	Periodic follow up visit	Yes	Yes	Yes	Yes	Yes	Yes	Yes	No	0	0	Husband Agree	I am not OK	I have money	No Ultrasound	No Labratory	No Consultant	0	30-34	8-11 years	=<3 km	Good	No	No	Yes
205	Equal or More than 40	40	15	44	2	University or above	University or above	Employed	Employed	10000 and more	Multiparus	N0	No	No	No	No	Yes	Wrong answer	4	First	Nearby Healthcare Center	Periodic follow up visit	Yes	Yes	Yes	Yes	Yes	Yes	Yes	No	0	0	Husband Agree	I am OK	I have money	No Ultrasound	No Labratory	0	0	>=40	12 years or more	=<3 km	Good	No	Yes	Yes
206	35 to 39	39	21	45	1	University or above	University or above	Employed	Employed	10000 and more	Multiparus	N0	No	No	No	No	Yes	Wrong answer	3	First	Nearby Healthcare Center	Periodic follow up visit	No	No	No	Yes	No	No	No	No	0	0	Husband Agree	I am not OK	I have money	No Ultrasound	No Labratory	No Consultant	0	>=40	12 years or more	=<3 km	Good	No	No	Yes
219	30 to 34	33	10	36	5	University or above	Below university degree	Employed	Employed	10000 and more	Multiparus	N0	No	No	No	No	Yes	Wrong answer	5	First	Nearby Healthcare Center	Periodic follow up visit	Yes	No	No	No	No	No	No	No	Dr did not tell me	0	Husband Agree	I am not OK	I have money	0	0	0	0	35-39	8-11 years	>3 km	Good	Yes	No	No
222	30 to 34	34	13	36	5	University or above	University or above	Employed	Employed	10000 and more	Multiparus	Yes	No	No	No	No	Yes	Wrong answer	7	First	Nearby Healthcare Center	Periodic follow up visit	Yes	No	No	No	No	No	No	No	0	0	Husband Agree	I am not OK	I have money	0	0	0	0	35-39	12 years or more	>3 km	Good	No	No	No
224	30 to 34	32	11	39	1	University or above	Below university degree	Employed	Employed	10000 and more	Multiparus	N0	No	No	No	No	Yes	Wrong answer	8	First	Nearby Healthcare Center	Periodic follow up visit	No	No	No	No	No	No	No	No	0	0	Husband Agree	I am OK	I have money	0	0	0	0	35-39	8-11 years	=<3 km	Good	No	Yes	No
227	30 to 34	34	14	35	11	University or above	University or above	Employed	Employed	10000 and more	Multiparus	Yes	No	No	No	No	Yes	Correct Answer	2	First	Nearby Healthcare Center	Periodic follow up visit	No	Yes	Yes	Yes	No	Yes	Yes	Yes	Dr did not tell me	0	Husband Agree	I am OK	I have money	0	0	0	0	35-39	12 years or more	>3 km	Low	Yes	Yes	No
235	20 to 24	24	6	30	5	Below university degree	Below university degree	Employed	Employed	10000 and more	Nuall or Primparius	N0	No	No	No	No	No	Correct Answer	2	Second or third	Nearby Healthcare Center	Others	Yes	No	No	No	No	No	No	No	0	0	Husband Agree	I am OK	I have money	0	0	0	0	30-34	4-7 years	>3 km	Low	No	Yes	No
237	35 to 39	35	7	35	2	University or above	University or above	Employed	Employed	10000 and more	Multiparus	N0	No	No	No	No	Yes	Wrong answer	3	First	Nearby Healthcare Center	Others	No	Yes	Yes	Yes	No	Yes	Yes	No	0	0	Husband Did Not Agree	I am not OK	I have money	0	0	0	0	35-39	8-11 years	=<3 km	Good	No	Yes	No
240	Equal or More than 40	42	11	45	3	University or above	University or above	Employed	Employed	10000 and more	Multiparus	N0	No	No	No	No	No	Correct Answer	3	Second or third	Nearby Healthcare Center	Swelling of hands/face	Yes	Yes	Yes	Yes	Yes	Yes	Yes	Yes	0	0	Husband Agree	I am not OK	I have money	0	No Labratory	0	0	>=40	8-11 years	>3 km	Good	No	No	Yes
253	25 to 29	26	3	26	6	University or above	University or above	Employed	Employed	10000 and more	Nuall or Primparius	N0	No	No	No	No	No	Correct Answer	2	Second or third	Nearby Healthcare Center	Swelling of hands/face	Yes	No	No	No	No	No	No	No	0	0	Husband Agree	I am not OK	I have money	0	No Labratory	0	0	25-29	4-7 years	>3 km	Low	No	No	Yes
259	30 to 34	32	7	34	7	University or above	University or above	Employed	Employed	10000 and more	Multiparus	N0	No	No	No	No	Yes	Wrong answer	2	Second or third	Nearby Healthcare Center	Periodic follow up visit	Yes	No	No	No	No	No	No	No	0	0	Husband Agree	I am not OK	I have money	No Ultrasound	0	0	0	30-34	8-11 years	>3 km	Low	No	No	Yes
261	35 to 39	35	11	35	2	University or above	University or above	Employed	Employed	10000 and more	Multiparus	N0	No	No	No	No	No	Wrong answer	3	Second or third	Nearby Healthcare Center	Periodic follow up visit	No	No	No	No	No	No	No	Yes	0	0	Husband Agree	I am not OK	I have money	No Ultrasound	0	0	0	35-39	8-11 years	=<3 km	Good	No	No	Yes
262	30 to 34	33	9	33	5	University or above	University or above	Employed	Employed	10000 and more	Multiparus	N0	No	No	No	No	No	Wrong answer	2	Second or third	Nearby Healthcare Center	Periodic follow up visit	Yes	No	No	No	No	No	No	No	0	0	Husband Agree	I am OK	I have money	0	0	0	0	30-34	8-11 years	>3 km	Low	No	Yes	No
266	35 to 39	38	7	38	5	University or above	Below university degree	Employed	Employed	10000 and more	Multiparus	N0	No	No	No	No	Yes	Wrong answer	7	First	Governmental Hospital	Periodic follow up visit	Yes	No	No	No	No	No	No	No	0	0	Husband Agree	I am not OK	I have money	No Ultrasound	0	0	0	35-39	8-11 years	>3 km	Good	No	No	Yes
267	30 to 34	32	8	34	1	University or above	Below university degree	Employed	Employed	10000 and more	Multiparus	Yes	No	No	No	No	Yes	Wrong answer	6	First	Governmental Hospital	Periodic follow up visit	No	No	No	No	No	No	No	Yes	0	0	Husband Agree	I am not OK	I have money	No Ultrasound	No Labratory	0	0	30-34	8-11 years	=<3 km	Good	No	No	Yes
269	30 to 34	32	5	37	1	University or above	University or above	Employed	Employed	10000 and more	Multiparus	N0	No	No	No	No	Yes	Wrong answer	4	First	Nearby Healthcare Center	Periodic follow up visit	No	No	No	No	No	No	No	Yes	Dr did not tell me	0	Husband Agree	I am OK	I have money	0	0	0	0	35-39	4-7 years	=<3 km	Good	Yes	Yes	No
270	30 to 34	31	8	31	10	University or above	University or above	Employed	Employed	10000 and more	Multiparus	N0	No	No	No	No	Yes	Correct Answer	7	First	Nearby Healthcare Center	Periodic follow up visit	Yes	Yes	Yes	Yes	Yes	Yes	Yes	No	0	0	Husband Agree	I am OK	I have money	0	0	0	0	30-34	8-11 years	>3 km	Good	No	Yes	No
271	30 to 34	30	10	37	11	University or above	University or above	Employed	Employed	10000 and more	Nuall or Primparius	Yes	No	No	No	No	Yes	Correct Answer	2	Second or third	Private Hospital	Periodic follow up visit	No	Yes	Yes	Yes	Yes	Yes	Yes	No	0	0	Husband Agree	I am OK	I have money	0	0	0	0	35-39	8-11 years	>3 km	Low	No	Yes	No
273	35 to 39	35	15	15	4	University or above	University or above	Employed	Employed	10000 and more	Nuall or Primparius	N0	No	No	No	No	Yes	Wrong answer	4	First	Nearby Healthcare Center	Periodic follow up visit	No	Yes	Yes	Yes	No	No	Yes	Yes	0	0	Husband Agree	I am OK	I have money	0	0	0	0	<20	12 years or more	>3 km	Good	No	Yes	No
286	25 to 29	27	3	31	15	University or above	University or above	Employed	Housewife	10000 and more	Nuall or Primparius	Yes	No	No	No	No	Yes	Wrong answer	7	First	Private Hospital	Periodic follow up visit	No	Yes	Yes	Yes	Yes	Yes	Yes	No	0	0	Husband Agree	I am not OK	I have money	0	0	0	0	30-34	4-7 years	>3 km	Good	No	No	No
290	30 to 34	32	2	33	5	University or above	University or above	Employed	Employed	10000 and more	Multiparus	N0	Yes	No	No	No	Yes	Correct Answer	2	Second or third	Nearby Healthcare Center	Others	Yes	Yes	Yes	Yes	No	Yes	Yes	Yes	0	0	Husband Agree	I am OK	I have money	No Ultrasound	0	No Consultant	0	30-34	3 years or less	>3 km	Low	No	Yes	Yes
291	35 to 39	35	13	13	5	University or above	University or above	Employed	Employed	10000 and more	Multiparus	N0	No	No	No	No	Yes	Wrong answer	6	First	Nearby Healthcare Center	Periodic follow up visit	No	Yes	Yes	Yes	Yes	Yes	Yes	No	0	0	Husband Agree	I am OK	I have money	0	0	0	0	<20	12 years or more	>3 km	Good	No	Yes	No
294	35 to 39	36	8	37	25	University or above	University or above	Employed	Employed	10000 and more	Multiparus	N0	No	No	No	No	Yes	Correct Answer	4	First	Private Hospital	Periodic follow up visit	No	Yes	Yes	Yes	Yes	Yes	Yes	Yes	0	0	Husband Agree	I am OK	I have money	0	0	0	0	35-39	8-11 years	>3 km	Good	No	Yes	No
295	35 to 39	39	14	38	15	University or above	Below university degree	Employed	Employed	10000 and more	Multiparus	Yes	No	No	No	No	Yes	Wrong answer	1	Second or third	Governmental Hospital	Others	Yes	Yes	Yes	No	No	No	Yes	Yes	0	0	Husband Agree	I am not OK	I have money	No Ultrasound	No Labratory	No Consultant	0	35-39	12 years or more	>3 km	Low	No	No	Yes
296	25 to 29	28	6	38	20	University or above	University or above	Employed	Housewife	10000 and more	Multiparus	N0	No	No	No	No	Yes	Correct Answer	3	Second or third	Nearby Healthcare Center	Periodic follow up visit	Yes	No	No	No	No	No	No	No	0	0	Husband Agree	I am not OK	I have money	No Ultrasound	No Labratory	No Consultant	0	35-39	4-7 years	>3 km	Good	No	No	Yes
311	25 to 29	28	14	36	2	Below university degree	University or above	Employed	Housewife	10000 and more	Multiparus	N0	No	No	No	No	Yes	Correct Answer	4	First	Nearby Healthcare Center	Periodic follow up visit	No	Yes	Yes	Yes	Yes	Yes	Yes	No	0	0	Husband Agree	I am OK	I have money	0	0	0	0	35-39	12 years or more	=<3 km	Good	No	Yes	No
330	30 to 34	30	7	32	0	University or above	University or above	Employed	Employed	10000 and more	Multiparus	Yes	No	No	No	No	Yes	Wrong answer	3	First	Nearby Healthcare Center	Periodic follow up visit	Yes	Yes	Yes	No	No	No	Yes	No	0	0	Husband Agree	I am OK	I have money	0	0	0	0	30-34	8-11 years	=<3 km	Good	No	Yes	No
332	30 to 34	33	10	34	1	University or above	Below university degree	Employed	Housewife	10000 and more	Multiparus	N0	No	No	No	No	Yes	Wrong answer	3	First	Governmental Hospital	Periodic follow up visit	No	Yes	Yes	Yes	Yes	Yes	Yes	Yes	0	0	Husband Agree	I am not OK	I do not have mony	0	0	0	0	30-34	8-11 years	=<3 km	Good	No	Yes	No
334	Equal or More than 40	49	30	55	2	University or above	University or above	Employed	Employed	10000 and more	Multiparus	Yes	No	No	No	No	Yes	Wrong answer	2	First	Nearby Healthcare Center	Periodic follow up visit	No	Yes	Yes	Yes	Yes	Yes	Yes	No	0	0	Husband Agree	I am OK	I do not have mony	0	0	0	0	>=40	12 years or more	=<3 km	Low	No	Yes	No
350	25 to 29	28	9	35	1	Below university degree	Below university degree	Employed	Housewife	10000 and more	Multiparus	Yes	No	No	No	No	No	Correct Answer	3	First	Nearby Healthcare Center	Periodic follow up visit	Yes	Yes	Yes	No	Yes	Yes	Yes	Yes	0	0	Husband Agree	I am OK	I have money	0	0	0	0	35-39	8-11 years	=<3 km	Good	No	Yes	No
351	25 to 29	28	2	34	4	University or above	University or above	Employed	Employed	10000 and more	Multiparus	N0	No	No	No	No	Yes	Wrong answer	1	First	Nearby Healthcare Center	Periodic follow up visit	No	Yes	Yes	Yes	Yes	Yes	Yes	No	0	0	Husband Agree	I am OK	I have money	0	0	0	0	30-34	3 years or less	>3 km	Low	No	Yes	No
368	35 to 39	38	14	43	0	University or above	Below university degree	Employed	Employed	10000 and more	Multiparus	N0	No	No	No	No	No	Wrong answer	2	First	Nearby Healthcare Center	Periodic follow up visit	Yes	Yes	Yes	Yes	Yes	Yes	Yes	No	0	0	Husband Agree	I am OK	I have money	No Ultrasound	0	No Consultant	0	>=40	12 years or more	=<3 km	Low	No	Yes	Yes
